# Supplementary material for: Prognostic Value of Tumor Mutational Burden Related to Immune Infiltration in Cervical Squamous Cell Carcinoma
Source: Front Med (Lausanne). 2021 Nov 11;8:755657. doi: 10.3389/fmed.2021.755657 (PMC8631969; doi:10.3389/fmed.2021.755657)
Supplement: Supplementary file 4 [file Table_1.XLS]

gene	conMean	treatMean	logFC	pValue	fdr
LRRC14	5.6367806875	5.99904064583333	0.0898603693079356	0.505774416677521	0.687826617587731
LSM14A	31.4141869291667	32.8433909583333	0.0641868473912544	0.0968627960508094	0.354243528035609
CCDC117	0.671173992166667	0.689982513333333	0.0398729864445626	0.791129859917454	0.865693718492622
AP000786.1	0.549226308875	0.368408920416667	-0.576092740346172	0.0984383728890089	0.356228568644903
VAMP8	172.447280625	173.6768025	0.0102496917105119	0.689422631260451	0.801775855798541
OIP5-AS1	10.2756035666667	8.55595829166667	-0.264221782347961	0.00471407869031319	0.113770097371465
SNRPGP15	1.95399646854167	1.70143767083333	-0.199673558241587	0.232040490484236	0.497045201249452
PSMG4	1.59651772666667	1.64626930416667	0.0442717859150213	0.481805184219765	0.671897458721566
SLC46A3	2.38753054416667	2.08785670625	-0.193496489678101	0.345877455370714	0.584679104667913
AL023803.1	1.11272508879167	0.79440703125	-0.486146905474169	0.363631267617563	0.596679755759077
GPALPP1	1.91717552791667	1.86545679166667	-0.0394534853259823	0.726130696795087	0.82380178375147
AC027807.2	0.545296653625	0.319526839375	-0.771104183282983	0.0553120181361283	0.285902520219088
KLRC2	0.366085731854167	0.683145140833333	0.900010579803759	0.0343819194948113	0.244408355155043
GGT6	12.0247466800833	9.55983003625	-0.330949627767295	0.0286662708049855	0.225034983142409
DOCK7	2.69457216375	3.09808868958333	0.201322220746259	0.209851716005369	0.479611403946009
MIF	58.9013871666667	71.2426760416667	0.274440097580661	0.0209130196147268	0.199444673238143
PSEN2	4.6185195275	5.41209332083333	0.228756247992171	0.26144797709669	0.521761416202121
RPL27	290.346732041667	307.46925625	0.0826653669865625	0.0228832809880757	0.205646452287901
MNDA	3.20433152541667	3.55757039166667	0.150868883765023	0.168395668903445	0.436915639298768
MRPL3	43.607396625	43.1576233333333	-0.014957445064284	0.760585006354531	0.846765205110996
AC009704.2	0.274195189375	0.263492225625	-0.0574428643652447	0.421350600431047	0.634681700078514
MDN1	2.70735043958333	2.84876264583333	0.0734537815552851	0.426886286540295	0.638209261329341
SLIRP	18.6991744291667	17.5776113958333	-0.0892355389536394	0.857615577389593	0.907902263524656
PARS2	3.38083771333333	3.38459530416667	0.00160257538707342	0.883025151360664	0.925686342425578
TM9SF4	22.5273164541667	23.29241	0.0481844547702215	0.221104312862069	0.488797303210631
RGMB-AS1	0.356588114375	0.264574937708333	-0.430582210088435	0.0148978199898702	0.176687935380551
AC078993.1	0.231651594504167	0.065988230625	-1.81167597307447	0.172158346147388	0.44107916725722
AC092614.1	0.21821775	0.175389338333333	-0.315207405278247	0.283837973304208	0.536520913884965
NSRP1	7.35581189166667	6.87576979166667	-0.0973633439348007	0.122480072893551	0.389583109860832
DPF1	0.51660527375	0.29632295	-0.801892004918918	0.0358331908845226	0.247292333590728
IBA57-DT	0.593215657458333	0.410064285208333	-0.532706580332141	0.00183059710587924	0.0813415706365993
NCF1C	1.32062915866667	1.47340366666667	0.157927332767855	0.0909068851301701	0.347106639809755
TBC1D24	1.92009399458333	1.79502904166667	-0.0971697515790301	0.556805962982676	0.717558926063765
SRP54-AS1	0.5316351615	0.393311389583333	-0.434764560600856	0.135885782531882	0.404991001907802
GPATCH1	4.00291414583333	3.68802966666667	-0.118200412341242	0.531601777063719	0.70246620010112
COX6A2	0.850798741583333	0.576005055416667	-0.562736425602079	0.127331837417073	0.394775952876219
TMEM92-AS1	0.932416131583333	0.682949147916667	-0.449195804423296	0.0832022543148536	0.337043435878815
AC114341.1	0.464252659166667	0.4320505275	-0.103710130977775	0.741857702844541	0.834729270113074
AJM1	1.52774741666667	1.30797788333333	-0.224067895076295	0.537848225261376	0.706547267906637
PTPRZ1	4.25871184803333	3.25112882047917	-0.389476396384496	0.288992083907707	0.538931872516941
TM4SF1	90.6964081	76.5609221875	-0.244437208634458	0.419193754534085	0.633342927547573
PWAR6	0.368305084458333	0.3361869559375	-0.131637564750718	0.448176049055621	0.650877509817787
LTBP1	11.3576394383333	8.84545045208333	-0.360655498806405	0.179205997037002	0.448516173385428
RPL12	253.75760675	291.675859166667	0.200914915323782	0.0234584185372212	0.207355887507867
DDI2	5.45328071375	5.1368895	-0.0862293816146482	0.727555835027134	0.824689470403206
CST6	21.0547199553333	14.34784880625	-0.553309238875121	0.177979966797658	0.44754500764004
EIF5B	18.8456006958333	21.04778325	0.159440515773347	0.287273816484077	0.538386382806246
IL27RA	8.8558926225	9.37387354375	0.0820076029967907	0.388204598730321	0.613801483772247
FIGN	0.308507614441667	0.301167508416667	-0.0347399650993043	0.536595481893148	0.705910470264612
UBAP2	4.77819744083333	4.636566	-0.0434097775552589	0.789667632578606	0.865237413962369
PYDC1	0.626076957916667	0.147445859583333	-2.08615469461797	0.928272061335775	0.95414864639443
KRT77	1.41237490688333	0.108978237791667	-3.69601112208578	0.0944078011984231	0.351476401313491
PEX19	13.7031322875	13.870739	0.0175389482701567	0.647962633675457	0.777085792331102
GJB4	4.68988326258333	4.531997414375	-0.049404974531134	0.27207583421825	0.529441526582772
TAF3	3.38641502458333	3.34274008333333	-0.0187276128821265	0.409424118050538	0.626529780797182
PIP5K1B	1.22982537860417	1.03089876333333	-0.254550819969243	0.000532499362881806	0.0549058983102219
JCHAIN	77.149878964	55.20994806875	-0.482735649325319	0.573495114847755	0.728854311922886
TRAV30	0.57027291525	1.26024329333333	1.14397785718077	0.346961956497041	0.585973901026728
AL161747.1	0.266441234333333	0.30914602375	0.214471079144247	0.172566152634284	0.441304483010999
ADRM1	74.787125875	75.4332133333333	0.0124099429474311	0.530356914419007	0.701605199769962
PSMD5	11.533557725	11.547689875	0.00176666232460176	0.805791768825166	0.874397884555905
SEPT7	14.2726967416667	13.7775425833333	-0.0509393630392214	0.502139461611395	0.685925819013057
IFT20	6.4762727375	5.98911245833333	-0.112821521391441	0.228353225525541	0.493295407333097
LINC01451	1.69560638215833	0.9008172896875	-0.912494878806521	0.0100691488830554	0.152520429009941
CDC42EP5	13.9148489916667	6.55271307916667	-1.086460984617	0.00308794009653213	0.102043784906559
ATP5MF	55.28856775	61.2388422916667	0.147465810060106	0.117061106380083	0.382713996293178
PPM1K	1.37690859479167	1.09423839166667	-0.331505711162686	0.117950960075885	0.384257397681297
BTN3A1	8.15192466416667	9.18239790625	0.17173023162704	0.122940358295602	0.389774142463038
SAR1B	5.52879447958333	5.43821058333333	-0.023832925971818	0.794056515917053	0.867291178092277
SCPEP1	58.0379195470833	53.8734929166667	-0.107420198735038	0.520451593366032	0.696346903165349
STK26	9.7008095115	10.0716304166667	0.0541202015449938	0.500930888481716	0.68540593303333
DRG1	29.6089229791667	30.3764845833333	0.0369229053428297	0.779453043114243	0.859277172845879
WWC3	8.55836607875	8.72774745833333	0.0282739665164189	0.5930414867628	0.740228803893616
LYRM4-AS1	1.05014025733333	0.926611110416667	-0.180546141889817	0.0927356147019804	0.349097507277396
AIM2	13.4237275535833	24.9853670408333	0.896298071337655	0.00362026133798996	0.106521626238887
HNMT	2.64373138	2.44470733333333	-0.112913833111713	0.756250540905549	0.844096538477197
HIST1H2BJ	11.01175684625	7.879317875	-0.482902015025656	0.0232268750767734	0.205969011125367
WFIKKN1	0.430365175004167	0.36454777	-0.239453463898423	0.0757219359875003	0.323106281497179
MNT	3.28315754541667	3.3509859375	0.0295016515911519	0.537848225261376	0.706547267906637
SETBP1	0.995571664458333	0.586750725625	-0.76277744861742	0.000135096775068617	0.0344101878159388
HMGCL	7.65311875	7.4254828125	-0.043562951012178	0.482988788020187	0.672811306223157
ANAPC5	11.6815720791667	11.3213709166667	-0.0451857756698999	0.342005617034247	0.581817200536271
NRG4	0.645661688033333	0.554698038791667	-0.219075799038662	0.585186333741179	0.735581576297848
WBP1	5.49638737416667	4.78358835208333	-0.200390441046366	0.280449855266237	0.534799332387448
MORF4L2	98.0241903333333	92.2445635416667	-0.0876739322680091	0.229823092429629	0.494727749091788
FREM1	0.26477097005	0.0815125539583333	-1.69965077647406	0.170162524650402	0.438935381397643
TBCB	23.6829722625	25.1099097083333	0.0844066873209464	0.08875081329497	0.343950951524233
FARP2	2.31770107541667	2.17187824375	-0.0937512798946356	0.733265771749918	0.829004924685308
GXYLT1	2.55461641625	2.45488298958333	-0.05745242114397	0.541613702282319	0.708682245711379
RGS3	2.78425885208333	2.3037897375	-0.273284293779473	0.0244047387381884	0.211431111747487
LITAF	50.753129	40.6886435416667	-0.318870583824018	0.00344819480780541	0.106309708078261
IGLV2-11	51.7870588004583	35.7072873725	-0.536373085453297	0.36264267459882	0.595685397219432
AC025459.1	0.221516999083333	0.244318481666667	0.141345586960094	0.62169450751452	0.758662509501761
AC009121.1	0.46161644875	0.3162863775	-0.545463212251897	0.02665338130546	0.218470897179141
DCHS1	1.28259815770833	0.9237025375	-0.473569003594585	0.0795532065864869	0.330842222618909
PTPRC	4.34081461791667	5.02018965041667	0.20977605558513	0.158082342035977	0.42771878652519
AL132838.1	0.217675258041667	0.186430125833333	-0.223542425092784	0.12293871201345	0.389774142463038
SBF1	12.5932085833333	14.0730021041667	0.160284212829675	0.345877455370714	0.584679104667913
PER3	5.63466515204167	5.25207934791667	-0.101441166253111	0.798451929517943	0.869625034214793
CDC42	80.6561568333333	79.4749254166667	-0.0212849072721939	0.756250540905549	0.844096538477197
IL17RE	4.27030091666667	4.33699108395833	0.0223567410103249	0.567048200706397	0.723883877777401
PLIN2	8.00321823541667	10.5861749166667	0.403529242165809	0.0278468736852261	0.22282882587366
SLC40A1	20.5274003475	17.7952897416667	-0.206055508821886	0.506989138869095	0.688291281928392
AC245100.3	0.404129021625	0.469328895625	0.215783327727762	0.158501415548638	0.427905590053859
PCGF3	8.9979085625	9.4732214375	0.0742654018130375	0.272905504599481	0.529624139508734
TAS2R5	0.307305619166667	0.273434048541667	-0.16848124590892	0.556164662411209	0.717558926063765
IGHV3-74	23.0027807083333	29.0681795620833	0.337632450403813	0.961387663330508	0.975051099859096
NRDC	25.8319513125	26.5577920833333	0.0399785844304201	0.641153252178844	0.772781977509678
MIPOL1	0.437404125866667	0.383393345	-0.190141534140055	0.0538615537191716	0.283359352835909
ZDHHC9	10.0667859333333	10.8989475625	0.114585689125325	0.28214543412525	0.53550381833975
SAMD4B	16.001875275	16.4777538125	0.0422786071548646	0.799918495570899	0.870592335831699
RYK	10.6065780375	10.1184415833333	-0.0679721728399127	0.373757412985608	0.603523625220884
AC005696.4	0.636199873583333	0.381606286125	-0.737395148435739	0.014283956074504	0.173376377463794
ARMCX5	2.48141128666667	2.09242260208333	-0.245986618513539	0.0351688120002519	0.245884650116626
TPRXL	2.00907060767917	2.23185283729167	0.151713634971681	0.358651677137273	0.593133268638219
EDDM13	1.26786460367917	0.994292254770833	-0.350658812953733	0.447040764837339	0.65042683035829
AC010761.3	0.372128630166667	0.258100653958333	-0.527867593381606	0.0604768035707515	0.296465156416138
PTPN12	17.4883977958333	17.0241193541667	-0.0388179518696399	0.464241850326525	0.660932846676924
CYP4A22-AS1	0.41107090825	0.288128610416667	-0.51267435161643	0.0730990233882741	0.31982252215001
AC080013.6	2.801757425	2.63688849583333	-0.0874954869282647	0.683837007668791	0.798195537152038
RHOD	45.102001325	40.300324375	-0.162400001082912	0.486549055083757	0.674648756781129
AC092814.1	0.390249979416667	0.448997871875	0.202310050899774	0.0720413373158087	0.317217312210454
AC093010.3	4.95143878125	4.39074743541667	-0.173381252010944	0.0815271261497907	0.334017099860414
PRAC2	2.11881227616667	0.782361560625	-1.43734837865144	0.575123537971046	0.729690767418696
NSD1	6.68104493916667	7.15508085416667	0.0988943068742776	0.32773430968574	0.569177512971479
AC012065.3	0.603963069	0.359293090833333	-0.749299141910843	0.00412190912263972	0.107965495145165
RNU4-62P	1.20033248604167	0.877271885416667	-0.452338141145421	0.209476838936031	0.479611403946009
CRTC3	4.1750108375	3.76322597916667	-0.149810017676366	0.0842206437330952	0.338698797879873
SOX21-AS1	2.7291773695875	1.97439943270833	-0.467052273515198	0.207781996412039	0.477666226302439
POMT1	4.83017582083333	4.74241464583333	-0.0264538966552612	0.683837007668791	0.798195537152038
GNG12	28.3611969416667	23.740995375	-0.256537997347404	0.0413542022125641	0.260228115481266
ZMIZ1	9.28752185208333	8.58275270833333	-0.113853268945956	0.0845623402447878	0.339397358810353
LINC00944	0.604296535566667	0.651032844541667	0.107473657959427	0.27959138084808	0.533987179539687
LIN52	5.05600198333333	4.20822745833333	-0.26478434379323	0.00833977440503082	0.140891127601725
ANTXR1	11.673056855	8.62350929375	-0.436835421567051	0.0519996682585611	0.280243003804928
CDH6	0.900370210708333	0.339074925208333	-1.40891422499108	0.188602017179118	0.458179750024575
AC109583.2	0.376793498875	0.339226564583333	-0.151524922458502	0.518992994174684	0.695486170161761
TRAM2-AS1	1.44786096791667	1.33008284166667	-0.122406969024424	0.0305131202248144	0.23035805674511
EEF1A1	523.037071166667	610.667164583333	0.223473070295782	0.0389568996935587	0.253227495613097
EPB41L5	2.22046669375	2.54648803541667	0.197646007270842	0.08524909794505	0.339928724850252
AL359715.2	0.298883102866667	0.197739730208333	-0.595978568660749	0.118621363573875	0.385304158392991
GHDC	7.0549897	6.34889329166667	-0.152138846359736	0.329614499129732	0.570289230597956
MAIP1	10.4563774666667	11.4208536666667	0.127287363565669	0.265501169132124	0.524664282185658
IGHE	0.819141739954167	0.445201794166667	-0.879653703022243	0.0113795897224644	0.161004610826275
SCARNA7	0.312351165166667	0.248577263333333	-0.329474568466361	0.373581813329055	0.603523625220884
MCM7	73.11821025	74.9529125	0.0357537818361413	0.381971758377775	0.609358684881715
NDUFAF5	1.746226415	1.70864204791667	-0.0313904391706138	0.866568229095344	0.913757314878193
RPS27	666.459360416667	744.977104166667	0.16067918218185	0.0229973185000496	0.205646452287901
MED6	6.83098289166667	6.06863810416667	-0.170720389118685	0.0105773971255745	0.155938901879796
CSAD	6.19289073875	5.21030142291667	-0.249246156034322	0.173138247808179	0.441948324192447
TRPM2	1.96997694291667	2.41891254291667	0.296179864714848	0.0723435004716699	0.317813459796228
RSPO1	0.3237525506	0.172078985	-0.911820638512247	0.392840582311997	0.616889754411213
LOXL1-AS1	1.72757690845833	1.20450179854167	-0.520313390313518	0.000657060667712824	0.0572541916560711
AFG3L1P	1.97387361725	1.828535875	-0.110340688243391	0.282995825252505	0.535766596098396
AZI2	2.47091203375	2.6933667625	0.124367048017712	0.358652884291931	0.593133268638219
MUC5AC	7.69947306535833	0.800785193583333	-3.26527251009321	0.242584385369187	0.5062781881859
KBTBD3	0.619262542916667	0.614884891666667	-0.0102348261803139	0.187964527122132	0.457600141168247
UBASH3B	1.71378102433333	1.24729088125	-0.45838482719844	0.414834871990295	0.630670903642913
ASH2L	9.674355825	8.75715425	-0.143703477749981	0.135885782531882	0.404991001907802
AC063943.1	0.339661230791667	0.331650221041667	-0.0344340698143575	0.838277953925999	0.895335962950763
CCDC110	0.198367930875	0.2164345628125	0.125752092572427	0.243355254546027	0.506854899265823
AC009120.1	1.05549138795833	0.854071368125	-0.305486272552402	0.127143948831457	0.394637273500863
DCUN1D3	2.10959087541667	1.98426324583333	-0.0883598001197801	0.486549055083757	0.674648756781129
RNU6-817P	0.224294613875	0.2429081375	0.115015845013193	0.646265392707474	0.776236872351858
MPHOSPH8	10.1128271791667	10.0800069166667	-0.00468974997960725	0.805791768825166	0.874397884555905
AC099778.1	0.472381292916667	0.397975972916667	-0.247270499467236	0.136885073470197	0.406068675214582
AC096992.2	1.3768228475	1.25852490833333	-0.129609173143835	0.0999556523890525	0.358428802458989
RNF13	15.8856420708333	14.7412521875	-0.107864323958603	0.267953751679349	0.526431982058064
AC105942.1	2.77699527833333	2.32988579791667	-0.253265482950678	0.110978913483029	0.374972835025516
HOXD11	3.66868985958333	3.96969471479167	0.113763114204909	0.54728471975283	0.712483532321086
TRADD	13.2251609708333	13.3092944583333	0.00914881198724382	0.674103827897635	0.792590226168116
DOK7	1.44921391732917	1.06306868489583	-0.447035753251276	0.544131310131487	0.710236358446618
AP2B1	21.337371125	21.089826875	-0.0168351873936698	0.794056515917053	0.867291178092277
NPM1P27	3.955962765	3.78333286458333	-0.064371134041652	0.776541485528269	0.857609287866455
AC024267.3	0.296889879375	0.218346368125	-0.443309380215246	0.0729381162799767	0.319590872913906
HTRA2	8.0183921125	7.5804446875	-0.0810304864502434	0.342005617034247	0.581817200536271
TIMM17A	18.6910992375	18.5551368333333	-0.0105327774396837	0.747604705572534	0.838403001114873
SBDS	44.0977872166667	44.0964208333333	-4.4703036689242e-05	0.802853740303483	0.872467773184408
PELI2	2.119547340625	2.21410578708333	0.0629679641405383	0.832352698203736	0.891302714666649
SPG11	5.65096668208333	4.83708525	-0.224359718704488	0.013765264923424	0.170582130293569
AC091185.1	0.597404896708333	0.481539890625	-0.311053747479763	0.244074789812022	0.507050865399036
NDRG2	13.11406205	8.86152942708333	-0.56548700351286	0.00575542876784107	0.12554265965794
CDNF	0.427715943666667	0.395295355041667	-0.113721983823726	0.291595239579782	0.541277137177135
SLC9A6	5.95168331333333	6.37602504166667	0.0993595322180152	0.411583363975179	0.628613853687552
DUS3L	8.04259125	8.917627625	0.14899955846382	0.0898236415190368	0.345761499416223
HIRIP3	10.3274662125	9.47517683333333	-0.124261566880991	0.284701813273126	0.537437926241077
CCDC113	1.02879352820833	0.890191345625	-0.208766092105557	0.643873424394831	0.774313097572516
ATAD3C	1.509838519375	1.32080578791667	-0.192975910895642	0.211235173581181	0.480214764935161
PRNP	60.733479875	68.743526125	0.178731820755443	0.145609324219623	0.414495868600426
BOP1	22.4866564708333	27.4454941666667	0.287500152332297	0.00833977440503082	0.140891127601725
PGAP1	1.5648412	1.42806314791667	-0.131956484265652	0.646598375610321	0.776236872351858
LEO1	13.0881700333333	12.1467804583333	-0.107689422383489	0.181056801150155	0.450627841226994
SAV1	7.19160722083333	6.57678764583333	-0.12893113963858	0.167809769864847	0.436489952848768
SNRNP48	3.61649321916667	3.18172178333333	-0.184783757852628	0.0444751575592668	0.267756621291353
THAP1	4.00737798625	3.93358116666667	-0.026815242008672	0.554259561959084	0.716452319471783
STARD3	19.8880878416667	11.9671354375	-0.73282671662424	0.389249396563344	0.614397274239939
SNHG5	30.3246747333333	34.9598467291667	0.205206688912314	0.127143948831457	0.394637273500863
PKP2	3.87909140624583	3.30423478583333	-0.231402569095232	0.384042518648984	0.611072363166995
ARL14	2.61472462158333	2.05816346208333	-0.345301444704254	0.108847955494216	0.372324204152014
DENND5B	0.694002499416667	0.594776650833333	-0.222592846034772	0.14772266855588	0.416714346670838
CTSO	7.57771966416667	6.69602777083333	-0.178458257418192	0.152563309837472	0.421253862186322
HS6ST1	19.743197475	18.5940356875	-0.0865157281447271	0.893524550964741	0.931619904639603
YIPF3	37.5148457	37.1570427083333	-0.0138259407501744	0.795520934758379	0.868088887151313
CENPP	1.31489630583333	1.28097799583333	-0.0377033376780991	0.99621301223788	0.997598901022823
AC104809.2	0.250778770179167	0.0415869863541667	-2.59221117369976	0.184498295891954	0.454546694462379
OGDHL	0.8667403744125	1.261440167625	0.541399963541376	0.378837772381908	0.607115006238823
PNPLA3	0.656014200408333	0.649196729666667	-0.0150713121556114	0.733265771749918	0.829004924685308
MCM9	1.40660274791667	1.32841765208333	-0.0825061421593141	0.658918961624481	0.783528142545063
PTP4A3	9.84451988625	6.74852785416667	-0.544748025823526	0.158642456616972	0.427905590053859
MAP3K21	2.21475523375	2.42859749583333	0.132976137919974	0.265501169132124	0.524664282185658
TRAF3IP3	1.062128882	1.14747006166667	0.111497675323469	0.223983832745769	0.490188543944343
AC008870.5	0.694275127333333	0.268742008541667	-1.36928563269716	0.00926305586603682	0.147375132613002
CHD7	1.97315732875	1.92421368333333	-0.0362369744009393	0.743293588125737	0.835776191592618
SHISA2	2.775291299	0.994178376875	-1.48106257649539	8.16383631400633e-07	0.00736323222795079
CAVIN3	12.6407322558333	8.20887175	-0.622824186021921	0.0157797716454486	0.178815810651641
AC083841.2	0.213013423	0.275506563541667	0.37114234484208	0.462081729812011	0.659786556167974
PMF1	17.0011241458333	16.5585038958333	-0.0380578157338167	0.353704550663898	0.590294265054947
CHST8	0.230451294920833	0.228417401145833	-0.012789312952433	0.352521909524405	0.589898387746369
RNF186	0.464919466583333	0.145608352916667	-1.67488771498255	0.111649545875439	0.3760142053392
AC005393.1	0.828248381458333	0.907462484375	0.131774522506722	0.227620574525492	0.492935264689883
RNU6-548P	0.211476319125	0.22740008125	0.104736648646622	0.256367743907625	0.518417058141808
AP006621.5	1.57009163891667	1.6133386	0.0392004914488775	0.798451929517943	0.869625034214793
NNMT	34.7003317820833	18.9556064479167	-0.872324843503803	0.0194844465622258	0.19526906615267
AC003956.1	0.28276047075	0.289694813541667	0.0349534071470761	0.49954733618425	0.684489799237452
NACA4P	0.273862039291667	0.264426972083333	-0.0505799621524157	0.783826175159971	0.861402333617556
MFSD6L	1.07608901746667	0.799745133354167	-0.428185213774437	0.956848583888744	0.972652785110441
PRADC1	17.200277375	15.1074157083333	-0.187174937735985	0.113554301348002	0.37819453090274
AP000866.6	0.353397944083333	0.245762559375	-0.524028501439194	0.00642364499754401	0.12875553485086
TATDN2P2	0.273821384975	0.248372035208333	-0.140732376700861	0.685231433003016	0.798866122030502
PREX1	4.13836036416667	6.31562973333333	0.609867313670667	0.671332820637639	0.790623572234795
KRT7-AS	4.3859310970625	3.12663127025	-0.488274058021041	0.0610762619727145	0.297440270716756
IFT43	5.88519959583333	5.52225335416667	-0.0918342664096397	0.583881855864902	0.73489037598444
RBM12B	2.46903711125	2.43124658958333	-0.0222522949296375	0.760585006354531	0.846765205110996
SLC16A11	0.937969539958333	0.709143350208333	-0.403463781378022	0.18924110042073	0.458897401526571
SPIC	0.366623206704167	0.0262269158333333	-3.80517804094117	0.00532655673779141	0.120007863624449
SPTAN1	21.6514506666667	20.5171161458333	-0.0776357278479098	0.211235173581181	0.480214764935161
SDHAF4	5.9597164	6.48855479166667	0.122653499745384	0.244123124431971	0.507050865399036
SEMA6B	2.22526111333333	1.7300650125	-0.363148380049866	0.369691549091771	0.60052716843453
MGAT2	1.34258108620833	1.20968126458333	-0.150382257480469	0.551718872534773	0.71484251476645
DHRS12	2.42097085208333	2.23767538958333	-0.11358494411021	0.167809769864847	0.436489952848768
AC122129.1	0.294015814833333	0.244185036875	-0.267918960517038	0.321207357979942	0.563937342743197
AC018695.6	2.01811508045833	1.36697563520833	-0.562020915879933	0.186058503752634	0.455753193784034
GTF3C6	49.7756954166667	50.2769435416667	0.0144554754737065	0.595670566342508	0.741944169151863
ZNF24	8.27332649166667	8.13472014583333	-0.0243748020597461	0.726130696795087	0.82380178375147
RDH14	11.6974635916667	10.2123974583333	-0.195874145833284	0.0258862047471845	0.215876121966656
AP005131.7	0.204479646416667	0.181524757083333	-0.17179092446515	0.477012977621626	0.668923231506266
PLA2G7	4.059233063875	4.788247475	0.238290542404343	0.0883955070668434	0.343700332315326
AC138956.1	0.319465181416667	0.315490147916667	-0.0180637464501407	0.984092106934845	0.990677824353695
CSF3	6.28987063210417	1.37535907895833	-2.1932220176978	0.0604296402679002	0.296465156416138
ASNS	8.25376960375	12.553131125	0.604922187660984	0.0265260671177428	0.217732061081482
DYRK2	5.4855884375	5.81132352083333	0.0832203864232794	0.603589510631882	0.747142275739921
AC005722.2	0.347533323116667	0.400953628083333	0.206284075982223	0.618868192375159	0.756440147136444
AC004233.4	0.203475680708333	0.19306483375	-0.0757709696229796	0.890440887653628	0.929602421695396
AC145285.6	0.414158048583333	0.327023997916667	-0.340784917161492	0.10113558085379	0.360396185237914
ARHGEF28	2.04861291666667	1.69177829791667	-0.276106894016266	0.0212307544719958	0.199941052922846
AMMECR1	6.0542265075	5.43145945833333	-0.156602742930405	0.148788092653822	0.417797771705678
TXNL4A	11.1543757041667	11.4576466458333	0.0387009807251832	0.527871638013793	0.700556540196902
DUSP5	22.8271698895833	23.9708499791667	0.0705290607732456	0.955336727169039	0.972010499939197
RASGRP4	0.250533618958333	0.203412144583333	-0.300598393916009	0.238783675981971	0.502644950992691
VIM-AS1	0.888852846666667	0.79555371875	-0.159985244594216	0.798451929517943	0.869625034214793
STEAP1	9.75881375591667	7.11909661166667	-0.455011610076076	0.00549328762794645	0.122735317096196
GTF2E1	6.12667109583333	5.8489284375	-0.066931066163499	0.413749352475244	0.630062019828931
TRIP4	10.2910671583333	9.23974360416667	-0.155467870290732	0.0421164908490643	0.261840424325136
LINC01547	1.17664138166667	0.97411535625	-0.272510147127277	0.0430860733666934	0.264884316528723
SLC38A4	0.574349811079167	0.631873210666667	0.137705415245795	0.60955217727583	0.751041590159905
HSD17B8	18.2028042166667	15.1978951875	-0.260289187283265	0.0296483992039243	0.227988340557441
MUC2	2.31309729408333	0.342234956770833	-2.75676691715446	0.015130296088489	0.176687935380551
PPP3R1	20.796279175	20.2691418125	-0.0370404206421409	0.638437889730044	0.770856016800657
TRIM17	2.45204677470833	3.65778560958333	0.576984018383431	0.08524909794505	0.339928724850252
DLL1	6.00696959083333	4.55807274791667	-0.398213409967208	0.0279820210696366	0.223478215546987
TEX101	0.424254642533333	0.203474325395833	-1.06008368177683	0.0437323663081807	0.266580654123063
HIST1H2BN	0.374509034291667	0.342500989583333	-0.128892364837838	0.211235173581181	0.480214764935161
CCNB2	23.8217027666667	20.9609813541667	-0.184570277450195	0.0832022543148536	0.337043435878815
GOLGA2P10	7.38320271041667	5.50141985333333	-0.424442759420614	0.00906700200965115	0.146738304273494
AC003965.1	0.585570633625	0.467292585625	-0.32551705763564	0.243354070663381	0.506854899265823
TRIM6	1.254712911625	1.24735815291667	-0.00848153725639095	0.296838343860937	0.546050624551297
RNU6-30P	0.5115030475	0.3859832125	-0.406204733498035	0.202118596861842	0.472134971317296
EIF5A2	1.97118262365833	1.737500090625	-0.182048390491608	0.405125893880299	0.624221898472055
DUS1L	19.2293929041667	19.5186549375	0.0215404221252591	0.696428503381803	0.805791481025168
REPS2	1.38537093979167	1.158698859375	-0.257766651493037	0.187328628570111	0.457031060213197
CARNMT1	5.54966052916667	5.78740297916667	0.06051657803375	0.263874729063442	0.523386847295357
AKAP8	9.82505023333333	10.4516387708333	0.0891924795706434	0.199684447275007	0.469332156315306
ZNF181	1.28843379375	1.15487346458333	-0.157883616840815	0.238783675981971	0.502644950992691
CCDC121	0.995488971666667	0.880573829166667	-0.176961365692589	0.0293648810950478	0.226967773767326
ANKRD29	1.58694350116667	1.16496820895833	-0.445960180396444	0.174339346295588	0.443441729492972
ZNF718	1.576748586625	1.4161619125	-0.154966419064081	0.88752248837634	0.92799180987487
SIRPA	10.8472277583333	9.60070358958333	-0.176114335091778	0.413749352475244	0.630062019828931
WDHD1	6.83691181666667	5.6470771875	-0.275840466345648	0.0128459363941357	0.166284067976005
FOXC1	6.22845185241667	4.95779068333333	-0.329176248206059	0.0160281376294376	0.180150608684976
ZNF253	1.22166370475417	1.38674699458333	0.182857398955802	0.106377341193519	0.368834190743435
HNRNPUL1	54.4785381666667	54.484315625	0.000152989944814941	0.563196796047755	0.721805709503532
ZNF362	13.9470287041667	13.0310008333333	-0.0980099079328007	0.263064091388082	0.522655597866445
ZKSCAN7	0.3439568083375	0.293906789375	-0.226868726606099	0.159204072214241	0.428373577048427
CAMK1G	0.2369316037875	0.235526964375	-0.00857841267731496	0.69222178987841	0.803801023193744
PINK1-AS	1.188963925	1.0874224875	-0.128792374190258	0.27124801230537	0.528638268596552
CDK2	24.5836683125	20.8601473958333	-0.236950855219883	0.0175917462635697	0.187781399832147
ZNF777	6.72381851666667	8.00718808333333	0.252014909354637	0.00775220057487538	0.137210234947014
PMS2P4	1.239248725	1.265871025	0.0306646468038981	0.862089688803266	0.910891370720969
PTPN7	2.07391324833333	2.63732251729167	0.346718461120328	0.110554200692612	0.37414868083951
IFIT1	11.2157114161667	11.6140896583333	0.0503549425639842	0.275404709441279	0.531545857951715
AP000892.2	0.254598960583333	0.178270985625	-0.514154612153411	0.0684286301009829	0.310981169352696
KHDC1	1.43167219433333	1.156037868125	-0.308512544163872	0.0732524162836939	0.31982252215001
TPP2	6.90122344041667	6.930120125	0.00602821613168247	0.657545348415577	0.782963232765268
SMIM3	11.8948680333333	14.4915069166667	0.284868357076982	0.573495114847755	0.728854311922886
MESP2	2.1907864211125	1.53369042854167	-0.514441535471625	0.267134440167696	0.525883327707187
ASCC3	5.05136922791667	5.24616377916667	0.0545883487070009	0.339120006079654	0.579408753421543
AK8	0.778364473833333	0.803957914166667	0.0466741167101875	0.950800194569034	0.969241304186006
CNTF	0.220131271833333	0.182036486041667	-0.274136466457762	0.163177365143778	0.43245845322188
PPP1R3F	1.41778712570833	1.46227671	0.0445754069040502	0.816096215927705	0.880558456132631
AL049840.5	0.547262739958333	0.511977925833333	-0.0961520258009961	0.540357082471652	0.707709188940801
TTC31	6.31893429166667	5.89735104166667	-0.0996141902285106	0.295083681235709	0.544638286124682
CNN1	6.29762412454167	2.82276060416667	-1.15770087210197	0.386120134551894	0.612025365978091
AC025171.2	1.22356981591667	0.820203291666667	-0.57704298413266	0.00784011127445491	0.137210234947014
PPP1R9B	21.8713416166667	22.1565241875	0.0186898559483062	0.786745403713203	0.863464163332833
FCGR2B	0.67730510725	0.805810239791667	0.250634264068938	0.184172949089881	0.453812672292316
GPR3	1.0489689035	0.641515860833333	-0.70941507005658	0.130973611715678	0.398822717595138
KMT2E-AS1	6.81046719208333	5.78183839791667	-0.236225483121132	0.185430465038486	0.455352533250842
RPL22P2	0.496570916041667	0.715394094375	0.526738442918132	0.0413485880988477	0.260228115481266
SST	18.9653709382917	1.17793770020833	-4.00903244537876	0.156109625483033	0.425561258407404
IGHA1	925.546988870833	668.405090264583	-0.469583515449836	0.0855941640060854	0.340076068942825
GIMAP2	2.78026443333333	3.150029375	0.180143176817086	0.399791214788065	0.621263689884663
PPP1R12B	2.46209273416667	1.62874976875	-0.596120127669061	0.00398802403935756	0.107482685020803
ZNF790-AS1	0.297078116525	0.428850341458333	0.529631932623679	0.26387448915626	0.523386847295357
IRF9	3.31532994620833	3.24621475625	-0.0303940106549572	0.757694518290881	0.844796985980458
TBC1D31	1.51475932	1.69633036458333	0.163328583538081	0.161465584538739	0.431155106498052
AC073487.1	0.355732736166667	0.29633909875	-0.263544757040727	0.12200772828078	0.389020202869114
AC090114.2	1.08564401625	0.924334191666667	-0.232064664210551	0.164326485293936	0.433490964073678
LBX1	0.2452117855625	0.099031133125	-1.30807426868123	0.484614673536508	0.674055325134036
MARCKS	62.6200001166667	62.1663915833333	-0.0104886703607185	0.821998903414247	0.884908891665666
AL359915.2	1.12618566125	1.02987770208333	-0.128971659900379	0.278761210972745	0.533114313141361
AC093151.2	0.534510957958333	0.384265943333333	-0.476114405704571	0.00239863017995718	0.0918233306413042
DUSP8P5	0.41046846475	0.338737775416667	-0.277102505149693	0.121107293433785	0.387899467999564
ERICH3	0.234126845216667	0.3673686789375	0.649938265838832	0.974858205384985	0.985005093704429
PRRT3	1.2019395625	1.21175623125	0.0117351469464061	0.826432560384943	0.887834499366239
LRRC75B	3.36119357583333	2.97966335625	-0.173824288322662	0.351737357983157	0.589170750583685
AL356481.3	0.578364144791667	0.494451935208333	-0.226147830385834	0.143519205848559	0.412160272684951
PPFIBP1	5.53457144625	4.9620498125	-0.1575353922799	0.221104312862069	0.488797303210631
RIPPLY3	2.83903723152083	2.13397684854167	-0.411857244398639	0.221104312862069	0.488797303210631
DDX1	34.0887641291667	32.0480577083333	-0.0890593721504969	0.125730499699576	0.392901878638388
HERC2P3	0.413121093745833	0.256647394729167	-0.68677710974193	0.140939012027898	0.409200955602664
CATSPER3	0.45742092625	0.52291504	0.193054197180256	0.17016257830138	0.438935381397643
TMEM170A	4.92837053333333	4.55398554166667	-0.113981016214816	0.323994853934596	0.566008104014052
CEMIP	4.09183462	2.63784959083333	-0.633385531723581	0.0949689479577207	0.352273422739602
WDR4	6.64800664583333	7.32257327083333	0.139428899680625	0.292464740341327	0.542283149411021
CCAR1	13.9003689458333	13.666382	-0.0244918172867856	0.695025232275365	0.80534978622277
TRIAP1	26.8043275833333	25.2570175	-0.0857816568224417	0.143000289395164	0.411240714126513
LRRC25	2.0326293725	2.47025983541667	0.281315620665027	0.0398645911007302	0.256210469822861
MYB	2.78246814083333	2.043389	-0.445401292755059	0.02771228945596	0.222289081508175
BMP2	7.10049960719583	9.68184892083333	0.447362042553544	0.569622796054972	0.726050890098246
AC006357.1	0.423726987458333	0.467199120416667	0.140902540246276	0.0398872719421096	0.256256761456564
MMP24	0.388951360833333	0.274222472708333	-0.504242948762378	0.0126416614039292	0.165059421296098
PHF12	4.44609523625	4.04409777083333	-0.136720974995739	0.167225403044755	0.436036133007425
VPS13D	4.24958981333333	3.947910375	-0.106234355254012	0.199019650714774	0.46883456705091
HCFC1R1	39.76799125	38.3039825	-0.0541132926946073	0.388204598730321	0.613801483772247
AC023906.5	0.394542811333333	0.327039940416667	-0.270715015173209	0.223936358276503	0.490188543944343
MIR186	2.07322333208333	1.82196765833333	-0.186378184884144	0.548883436463633	0.713176637681509
NBPF14	0.689634302916667	0.75426583125	0.129241535425436	0.829391418339183	0.889512490900014
AC019080.1	0.636139996125	0.503174315416667	-0.338286014569797	0.152563309837472	0.421253862186322
PRKRIP1	9.35078174166667	9.65552375	0.0462675363516603	0.392394041378389	0.616305450057927
LNPK	5.13362313875	5.0426576875	-0.0257930973566287	0.962900758630926	0.976047569943893
PLSCR1	33.01432727875	33.822930375	0.0349094094332782	0.720439662957424	0.821099763541265
AP003084.1	0.663021205125	0.66655010875	0.00765832364383723	0.883025151360664	0.925686342425578
RPS26P2	0.305327123791667	0.0414330383333333	-2.88150223348951	0.0211411805509281	0.19977932945272
RBM4	3.12033714833333	2.90425675	-0.103532918794733	0.143519205848559	0.412160272684951
AL359715.4	0.305266556791667	0.189774659583333	-0.685782181396571	0.0755726960192331	0.323106281497179
DTD2	6.47937772666667	5.04174652083333	-0.361931677697416	0.968954421629906	0.980383145175379
CEL	12.889724396375	12.7700773089583	-0.0134541578036518	0.236520752124795	0.500938668565704
EEF1DP1	0.725170340416667	0.683973758333333	-0.0843789447898509	0.585186333741179	0.735581576297848
SLAMF6	1.839122798125	2.15930768979167	0.231551022700216	0.133412202457367	0.401814157519405
EDNRA	2.95007778070833	2.416312975625	-0.287945659118114	0.478263858735697	0.669609847376592
NIFK-AS1	1.858758285	1.50901015416667	-0.300736658955133	0.0128459363941357	0.166284067976005
SASH3	5.75567164958333	6.86728968125	0.254756530417309	0.174942223788838	0.443967806210595
SART3	9.75769986666667	9.482745625	-0.0412362725099662	0.652062491010188	0.779630721540021
AC007537.1	2.51272309791667	2.93390185	0.223568913283036	0.285557411080063	0.537787339078776
TBX18	0.969829462975	0.420532896875	-1.20551242073609	0.11839398902897	0.384653685019757
AC117503.4	0.379362502666667	0.323881509166667	-0.228110980396282	0.261039992739833	0.52170184932408
LINC02550	0.266166759041667	0.240375550416667	-0.147040246532195	0.498675468016653	0.683789220513807
PTGES3	112.545019583333	112.00597625	-0.00692650357438751	0.574788655344342	0.729378476115653
CPZ	0.351713974358333	0.1723047491875	-1.0294401907923	0.0263969369005292	0.216887811391541
AP005329.2	0.679816586875	0.58123116875	-0.226033492555074	0.352720086622152	0.589898387746369
FAM129B	109.092694833333	114.611752916667	0.0712004957227395	0.710517690660277	0.814578691681431
DIRAS3	1.81125072999583	1.21607942333333	-0.57474881555872	0.0318507841269646	0.235201419271198
PAIP2	16.3308387375	15.9883582708333	-0.0305770818719124	0.69222182655473	0.803801023193744
AL162413.1	3.36564740870833	8.69866995	1.36991078062728	0.055886531849393	0.287614989523951
AC026877.1	0.483707044458333	0.458853284375	-0.0761006144375838	0.659604798364984	0.784231026336135
NINL	3.97895862958333	3.294359566875	-0.272392870619852	0.0323077045446421	0.236989967408549
C19orf84	0.291646201320833	0.306647925625	0.0723639084082437	0.159755654096717	0.429121611165686
KPNA5	1.53856583875	1.38394690208333	-0.152797589082927	0.676879263269315	0.794105235451161
SLC2A13	0.767065232833333	0.758585997291667	-0.0160365315237648	0.451591938802925	0.652803295103573
FLJ45513	0.362351729	0.288049267916667	-0.331075187130939	0.502139461611395	0.685925819013057
RPS10	115.650220416667	127.05248625	0.135656591715751	0.0508635599688911	0.278655558850086
ALG1L10P	0.40357489625	0.309638053958333	-0.382253649632804	0.26143809355898	0.521761416202121
NUDT16	5.77858383333333	5.11946666666667	-0.174722450826635	0.0999556523890525	0.358428802458989
NDUFB6	34.2337171333333	32.9116314583333	-0.0568204063225588	0.515534928767729	0.692848143573222
RPS15	152.41701725	195.551486041667	0.35952451180669	0.00152658784064945	0.0753808157977017
RAD17	5.98259205	6.47414322916667	0.113918593336623	0.131458544043249	0.399271263104023
AC097468.3	2.25548312916667	2.50080097916667	0.148953753470746	0.226160999212058	0.492091142456937
LGALS3	140.160003041667	116.868032916667	-0.262194350006351	0.0269165062395692	0.219522008523304
IL1RL1	0.276905158720833	0.106326169083333	-1.38089521339715	0.00599393552193302	0.127150034786625
GNG7	0.532549724291667	0.338215408958333	-0.654973846546767	0.064297847327806	0.303280672466996
AL033527.3	0.311059426916667	0.267507933958333	-0.21760854827842	0.295960142142858	0.545344030419272
AL049869.3	0.308161889375	0.262296110208333	-0.232492040723575	0.287645333427362	0.538719011886836
MS4A1	0.681955488145833	0.506099001666667	-0.43025794782443	0.280017078549733	0.534713120238683
CHST10	1.643981087125	1.18790682604167	-0.468772019698028	0.186061599226038	0.455753193784034
CD109	10.3955116894583	8.94558673125	-0.216712757215888	0.268774727943431	0.526981809075254
AL109614.1	0.749582420125	0.815996546875	0.122475929005131	0.827157517285199	0.888555661573693
H2AFJ	16.9755441770833	16.777951375	-0.0168912527381631	0.760585006354531	0.846765205110996
PLXNC1	1.66587812375	1.5052314125	-0.146297554201538	0.616891769754664	0.755139381889702
UBXN1	42.423585375	42.7412885416667	0.0107638487119859	0.586492164096052	0.735882096913546
TAF6	9.85695351083333	10.5254482520833	0.0946679485424125	0.33816161708982	0.578547456085467
RNU6-722P	2.11913804	1.88205817916667	-0.171166341382819	0.164903007521798	0.433975155925862
MSRA	2.98255072625	2.704316825	-0.14128249415004	0.375800681594314	0.604641018899462
MYH14	38.533033705	38.02018889375	-0.0193300741497557	0.798451929517943	0.869625034214793
ZBTB38	4.86023537666667	4.168833175	-0.22138254320219	0.0370216176867517	0.250001569736672
AC012447.1	0.270110476375	0.133985504583333	-1.01147266754367	1.03639496154773e-05	0.0142987958194868
KRT15	167.859136160792	235.711292439583	0.489769815251037	0.140939012027898	0.409200955602664
FOXO1	5.25832954375	5.04060460416667	-0.0610077689569395	0.485360725634635	0.674299922262903
UNKL	1.80424384	1.5997479625	-0.173549700232661	0.236520752124795	0.500938668565704
AL024508.1	0.406564332208333	0.379097895416667	-0.100913206115194	0.25943744363163	0.519942660303264
PITPNM1	11.9391073958333	12.3787948958333	0.0521758913634822	0.461927299995101	0.659622941065973
AC004847.1	0.4715862555	0.481471027083333	0.0299273140945533	0.200350864427347	0.470097634843985
GGCX	5.52868829583333	5.3174001875	-0.0562161879668004	0.207788847658261	0.477666226302439
IWS1	15.5851546083333	15.0907512083333	-0.0465078427764474	0.676879224984254	0.794105235451161
C2CD3	2.5218247575	2.10619955	-0.259825896061838	0.0106352545009963	0.156235380229365
ITPR2	1.74584954583333	1.81746333291667	0.0579970227897186	0.826432560384943	0.887834499366239
ARF5	86.6321043333333	91.8524852083333	0.0844169947336795	0.429099172795493	0.63949643575499
TNRC6A	4.43732449166667	4.04600177083333	-0.13319310676637	0.0250128422912505	0.213680400915347
SRGAP2B	0.273680324666667	0.292483097708333	0.0958615345836042	0.686627680365437	0.799817623030337
CCT8	59.4671453333333	67.2145485416667	0.176680715026868	0.0289439784273638	0.225384390105671
USP45	1.14882286375	1.24495915625	0.115942045216997	0.0687997337345445	0.311300462341929
HNRNPA1P4	0.408084777083333	0.364869154583333	-0.161489701189597	0.421383259680057	0.634681700078514
CD101	1.12641596458333	1.42340272708333	0.337604218719786	0.226890066376465	0.492318733804555
RNU6-875P	0.358543900833333	0.295018645833333	-0.281343637327583	0.388166156026211	0.613801483772247
AC009245.1	0.564819400041667	0.508261695625	-0.152218133840831	0.760584977205939	0.846765205110996
AP001458.1	0.33559826625	0.257126175	-0.384258781114413	0.181317089369804	0.451140025789972
AL132780.1	0.591504591208333	0.560672783125	-0.0772303282762963	0.345876849634239	0.584679104667913
AP001033.1	1.19373031541667	0.675827731041667	-0.820749488826388	0.00201540637014926	0.0840502235151095
SYCP2	11.5904526517083	10.0524253233333	-0.205393291430392	0.174339346295588	0.443441729492972
AL365361.1	0.509940884966667	0.425374129625	-0.26159771773192	0.674103789325096	0.792590226168116
TPRG1-AS1	0.567567223333333	0.483748012291667	-0.23053554375908	0.461924150481598	0.659622941065973
AC009086.3	0.227012438291667	0.199528399375	-0.186177243275812	0.288134564377817	0.538719011886836
NORAD	59.2296655	54.9275316666667	-0.108790477038824	0.132432582974533	0.400686009452918
PLEKHG2	4.59307138958333	3.64136636458333	-0.334979307084336	0.0224320294717871	0.204845383306623
AP001793.1	0.278389594916667	0.207865587708333	-0.421454351253152	0.0118517536348056	0.163260193308921
ACAD10	2.97524492375	2.50105052083333	-0.250474236705207	0.00958276441639927	0.148829500635935
VPS11	6.07675536666667	6.51342545833333	0.100115252751285	0.236520752124795	0.500938668565704
GPR171	1.60355820233333	1.88959880697917	0.236803240569659	0.215073600640199	0.483535922351865
C16orf86	0.845361982	0.81938190625	-0.0450331969975467	0.569622796054972	0.726050890098246
FGFBP3	0.802887179833333	0.564716801875	-0.50766972114885	0.0346774537977822	0.245140873217798
SNORA71C	1.23071065141667	1.43103573541667	0.217568084974105	0.567030476277835	0.723883877777401
LINC00941	0.558470053166667	0.395118178708333	-0.499195697400967	0.438522299349197	0.645635854871081
PARN	14.57120595	14.780658125	0.0205902250436809	0.929653150603093	0.95503459676004
PSORS1C1	0.791694069041667	0.675459293125	-0.229074216039208	0.449313083294687	0.651385937568024
OR7E7P	0.343176695791667	0.253198335208333	-0.438683667609984	0.018141729514921	0.189979050284597
MCRS1	21.7357363333333	19.9891322916667	-0.120853122592794	0.0682232092605288	0.310473736260944
DHFR2	2.26143305625	2.04847153541667	-0.142689443471559	0.393445670102167	0.617195993387481
SHTN1	6.19661594833333	5.26017020833333	-0.236371073309165	0.149323000023669	0.418094298730232
SLC10A7	1.73283525375	1.51249569791667	-0.196203460487979	0.121563542760539	0.388759129600827
TENM2	1.81834988154167	1.25351164708333	-0.536654424256782	0.0702578706897405	0.313615792916564
C11orf45	0.719465444791667	0.622127629166667	-0.209714818551738	0.32773430968574	0.569177512971479
AL512274.1	4.98665858591667	5.15494053958333	0.0478823551680891	0.881526869148043	0.925111488692634
AL137784.2	0.319697435791667	0.297377322083333	-0.104412540651258	0.853146035465984	0.904848543444896
ZNF224	1.58205533208333	1.38859591666667	-0.188173224537726	0.443644574498249	0.648448801570849
MAP3K7CL	0.8288674755	0.677672851875	-0.290552476006535	0.0987867277135378	0.356709501423191
CBX5	11.8202882791667	9.86465285416667	-0.260925033876566	0.0303675131471866	0.229782700029626
KIAA1211L	5.97474060208333	4.8686461	-0.29535544327399	0.250327359796358	0.512732867597241
AC004947.1	0.2347354340375	0.0489841170833333	-2.26064969586952	0.00763684337864692	0.136898192065043
RPL5P4	0.397308811541667	0.386421970833333	-0.0400836660044146	0.813148758003833	0.878982164893671
AC002128.1	0.597810982541667	0.47104067625	-0.343837753671221	0.262255174313354	0.522239194843864
GDAP1	2.68584751183333	2.25414890833333	-0.252794575906411	0.0968627960508094	0.354243528035609
MRPS22	9.7436985875	9.91218335416667	0.024733369025574	0.47944271743785	0.670070372269209
AL158207.1	0.237866329333333	0.166017725416667	-0.518813784787038	0.098613038034524	0.356709501423191
PARP11	1.33129142958333	1.41947797083333	0.09253403727539	0.598304948457101	0.743714747853125
AC243964.3	4.29289087083333	4.2061313625	-0.0294555907793219	0.550450677098649	0.713869764220996
AC097372.3	0.352174214791667	0.283917451458333	-0.310817753513259	0.477673088597301	0.669609847376592
BMS1P10	0.793399890791667	0.753152450833333	-0.0751062784935883	0.699238016945725	0.807621481523405
RNU4ATAC18P	0.784067510458333	0.581526910416667	-0.431131925265224	0.117889575040089	0.384257397681297
EXOSC9	8.60775607083333	8.80718766666667	0.0330442127217361	0.638437889730044	0.770856016800657
CAV1	31.0084477620833	24.7653644541667	-0.324337456296733	0.444774997345881	0.649241302773621
ENY2	9.48680255	9.52695025	0.00609253463869619	0.899532717337742	0.935468823382139
SAMHD1	30.201375325	38.3147976041667	0.343287435565585	0.00703990015698539	0.133658348527756
GSS	52.0181696666667	55.9691035416667	0.105615003345493	0.453877317218258	0.654278873649585
AC022150.2	1.239982575	1.26589159291667	0.0298340149523687	0.408344966454552	0.625864967050051
AL022341.1	0.37595793275	0.330846216666667	-0.184410460766707	0.793322447379522	0.867291178092277
ZNF133	4.57067632083333	4.3621238125	-0.0673769366409216	0.448176106059602	0.650877509817787
DIP2C	2.55116846916667	2.51210834375	-0.022259485003902	0.710517690660277	0.814578691681431
SNORD94	2.10569691708333	1.75624977916667	-0.261799753458641	0.257436566891344	0.518697771690999
AC093909.1	0.306137731708333	0.280107375625	-0.128200896963096	0.347765130689803	0.586472991509703
ZDHHC5	29.0122865041667	27.1960420833333	-0.0932672938175925	0.371721033473757	0.601584890536806
CRYM	1.73433157505417	0.8711381800625	-0.993406261397043	0.000830727385976462	0.062744116613017
AC113139.1	0.455072873125	0.38761371	-0.231477989715231	0.264239897525314	0.523987440717172
AL133355.1	0.877551500416667	0.877328209375	-0.00036713727833132	0.267953751679349	0.526431982058064
CCDC186	3.323796928	2.96265554375	-0.165941341739635	0.162034734998241	0.431155106498052
MCM8	5.36801843291667	4.79027821666667	-0.16428017621862	0.175546655892041	0.444354149713532
NOP53	48.2883227083333	51.6426635416667	0.0968890590875668	0.109287761140069	0.372758173348781
SOD3	6.0718199475	3.66326228958333	-0.729000008294695	0.00401209829323848	0.107482685020803
FLOT2	54.3875532166667	52.049699375	-0.0633866924703579	0.455022448033576	0.655017098482209
GRN	175.457992166667	186.309599791667	0.0865763480752539	0.252682095216374	0.514690547293589
TUFT1	17.211529825	15.3699718125	-0.163260815971416	0.0798794684618578	0.331449744324441
C9orf84	0.929340120233333	0.7216509236875	-0.364905544562054	0.118397872605743	0.384653685019757
LINC01869	0.207415756916667	0.225797692291667	0.122505244817424	0.80432156640459	0.873547743676882
FAM209B	0.251633129166667	0.216772811041667	-0.215138058578537	0.324924975468021	0.566560621740161
AC009119.1	0.262012882625	0.134932358541667	-0.957401380913216	0.000942241109404896	0.0641964765732817
SFTA1P	1.12037611725	0.187739630833333	-2.57717800267142	0.136789964597445	0.406068675214582
NCOR2	13.5093114625	13.5057011666667	-0.000385604552357144	0.85016894869495	0.903659290870159
AC106047.1	0.735307559208333	0.586541889583333	-0.326113670224124	0.0450804231229811	0.268577360524513
ELF4	16.5213341541667	19.6252200833333	0.248378638912599	0.215425087950669	0.483538199038947
PPIAP65	0.288276129416667	0.310860683958333	0.108816783631192	0.944751467625013	0.96503868747119
AL121761.1	1.276601155625	1.03948203958333	-0.296443027700741	0.128093096723422	0.395359677358869
EPN3	10.8612455908333	9.874350375	-0.137431821229093	0.28214543412525	0.53550381833975
KIAA0586	1.71219473916667	1.58584288541667	-0.110596952606558	0.332447856829881	0.572975923139237
PLEKHG4	7.86274825666667	7.69049439583333	-0.0319573168982932	0.672717768698057	0.791635182213735
AC013468.1	0.2780661425	0.242206315833333	-0.199191606361588	0.202358721222359	0.472134971317296
THBS4	0.85266476825	0.713183952083333	-0.257704406193958	0.681050646794612	0.796571847992342
ZNF697	1.40137767958333	1.24029154583333	-0.176166539280474	0.0452857364712547	0.269017098320091
AC008555.8	0.523164993333333	0.526415246666667	0.00893526607313511	0.731836889058861	0.827841728290414
SERTAD4-AS1	3.20075446333333	2.19165686916667	-0.546390064601501	0.00012800448857723	0.0344101878159388
CPPED1	3.55323399333333	3.13601018541667	-0.1802024533177	0.556805962982676	0.717558926063765
TSPO	139.572856708333	150.679496458333	0.110464715048031	0.342970967621268	0.582681102097251
KCNIP3	0.672646789083333	0.9728086225	0.532306880447214	0.387161511075098	0.612971787066972
RANP4	0.235888947291667	0.26435563125	0.164372237163779	0.471178634111782	0.665664329912783
SLC4A2	12.1804824041667	13.0503756875	0.0995200670973118	0.444774997345881	0.649241302773621
CARM1	13.1927597	14.9837998958333	0.183657154741535	0.0290836985884017	0.225848833878789
SOD1	104.28409675	116.350369791667	0.157956631337658	0.12620028273721	0.393923808634474
OSER1-DT	3.79726418708333	3.23657282916667	-0.230493407403622	0.224707883626075	0.491123923605716
CRYL1	8.07834982833333	9.74335827083333	0.270358493320302	0.362642734874043	0.595685397219432
DDX18	11.1704456208333	11.142659125	-0.00359317637964107	0.766375983324143	0.850980602274615
AHNAK	52.6490670583333	50.7537069583333	-0.0528947689512194	0.74616678147841	0.83758473348407
B4GALNT2	0.488696643933333	0.179828398854167	-1.44231832499987	0.0698136325329494	0.313487721111796
RAB40B	3.68361236875	2.81413466666667	-0.388429884292501	0.0046309312267396	0.113249183736929
ADGRG7	0.433028446658333	0.139428903458333	-1.63493214079535	0.157413326275451	0.426905027907495
AC009414.2	3.25531595841667	2.38452267291667	-0.449097076565852	0.404055567368756	0.623675552242879
C6orf106	40.5125036333333	43.3398904166667	0.0973282607042298	0.206421797345614	0.476242931557133
XYLT1	1.450604004625	0.896180352083333	-0.694792734607249	0.00240706242439756	0.0918233306413042
KIAA0895	1.39120575620833	1.46673310208333	0.0762705641074543	0.683837007668791	0.798195537152038
CRYBB2	0.239356047333333	0.216305381875	-0.146088694911541	0.457253158872459	0.656494400174824
ZFHX4	0.2396772668875	0.240293080083333	0.0037020250807025	0.792592797212447	0.866721715459109
ALYREF	74.5718240416667	65.5276516666667	-0.186526800187147	0.256640867874502	0.518417058141808
C1orf50	4.33831930416667	4.60678639583333	0.0866244650856811	0.730408935683577	0.826621801844098
FAM229B	2.34453619791667	1.86875018125	-0.327228834144673	0.236520752124795	0.500938668565704
PHF21A	3.19832892708333	3.24693264583333	0.0217591396196777	0.726130696795087	0.82380178375147
LRMP	1.56981278529167	1.04359562125	-0.589029718657906	0.401919998078459	0.622410203740246
SH3RF3-AS1	0.214037813170833	0.137612668479167	-0.637252404920418	0.0192866369545861	0.194472369914232
BANF1P2	0.35667543825	0.378661936458333	0.0862985362351905	0.251825326056367	0.513973561177111
RPS6KA3	7.44633278375	7.23020389583333	-0.0424937604894877	0.730408935683577	0.826621801844098
LINC01426	0.384735568329167	0.238928992645833	-0.687285284096516	0.472393173929614	0.666292815731007
XPNPEP3	1.98128080041667	2.25513437083333	0.18678003501827	0.450451694796069	0.652008940290586
SLC7A7	2.94763078333333	3.43122487083333	0.219167852816791	0.110130772615357	0.373632186766363
CES4A	1.07032696416667	0.918693906458333	-0.220395414684811	0.390295903606043	0.61522793298121
PRIMPOL	5.90155943333333	5.34671358333333	-0.142443828413228	0.21754235556618	0.485918947484306
STAT3	31.91676375	27.8556612916667	-0.196343808772548	0.0465249321224721	0.270839232144743
ATXN7L1	0.92189124375	0.893995079166667	-0.0443296744229538	0.381971758377775	0.609358684881715
AP001318.2	1.58733350016667	1.41097219375	-0.169915714720305	0.197034969041313	0.466482331967393
MAEL	0.6605366746125	2.29445167604167	1.79643885138075	0.290797593272138	0.540523740228305
GUCY2C	0.535492160645833	0.2568246544375	-1.06008175101596	0.527871638013793	0.700556540196902
GM2A	51.7214697708333	55.3623060625	0.0981407654250077	0.440263169776999	0.646588932744433
FBXW4P1	0.478715599125	0.472253504166667	-0.0196073159854966	0.90253898303752	0.937417528429685
SOD2	27.4691289541667	24.6076814583333	-0.158702430166659	0.618229036844093	0.755770503875862
ITGB2	10.76361783875	14.31530725	0.411395561042651	0.00876957742661016	0.144610681150356
HES5	0.688529751025	0.583470394375	-0.238859539226138	0.28726382833528	0.538386382806246
RARRES1	61.14952621375	40.5105396833333	-0.594044015997158	0.233527167843599	0.498103039270629
GCNA	0.380009586666667	0.346692760833333	-0.132378102049125	0.794056515917053	0.867291178092277
LLPH-DT	0.479662400958333	0.444340799791667	-0.110352739151618	0.895017119608062	0.932598087516678
PECR	2.79477125375	3.05637945833333	0.129093462953996	0.133904110460492	0.402855979063039
KLRD1	0.274410180866667	0.427328870979167	0.639012783153068	0.00362026133798996	0.106521626238887
TIGAR	5.20225007916667	5.27315675416667	0.0195311308456554	0.650694695281116	0.778670139145223
KCP	2.81804681954167	2.78699497770833	-0.0159851784020888	0.69082170047693	0.803008079273752
SAP25	0.2372400387375	0.215372312291667	-0.139514719816245	0.643873257878495	0.774313097572516
BEX4	16.9011082229167	13.747316425	-0.297967826918118	0.590417736873158	0.738568647651833
RNF121	6.867864425	6.06651283333333	-0.178994098613903	0.0119813592029328	0.163531230802766
PACSIN2	19.2954129791667	18.0747783958333	-0.0942799629156195	0.398729370723721	0.620020988231607
ZNF212	7.222634325	7.49982845833333	0.0543324676180528	0.807261814586859	0.875304643545749
INCA1	1.46750378208333	1.15677708541667	-0.34325334212976	0.0164497228256574	0.181924923915554
RPS12	981.40566625	1113.93796041667	0.182747379461935	0.0480066135770664	0.273784875777441
CCDC152	0.933097885454167	0.5793989925	-0.687471257165266	0.126671431691725	0.393983134151456
KLHL35	3.03747424775	2.53509340958333	-0.260833270722583	0.276241237792175	0.531672858973175
IGFBP2	41.5173068829167	25.3473799291667	-0.711876234399326	0.00833977440503082	0.140891127601725
PRKDC	18.1919194625	16.4587222083333	-0.144445437564965	0.168983102060713	0.437753753358968
ACY3	5.9809530245	2.79889470041667	-1.09551817537659	0.579976570003309	0.732201623682689
SCRIB	24.7590128125	27.46997375	0.149901739004062	0.281296777625046	0.53542762133367
ATM	1.547070865	1.26139436041667	-0.294519894096783	0.0711459980364349	0.315535264798076
AL022316.1	1.21271010916667	0.937257845	-0.371716823097842	0.401906993100376	0.622410203740246
SOX30	1.1511020604	1.06175667925	-0.116562568756477	0.545392090582767	0.7110414043539
ARHGEF19	17.526767175	13.8968714166667	-0.334799786907393	0.0179568475006111	0.189358960012814
TTC37	7.82020740541667	8.05211785416667	0.04216141749612	0.776541485528269	0.857609287866455
DMXL1	2.21221259208333	2.27259302916667	0.0388493184927163	0.810203944208055	0.876944070365361
CDK2AP2	48.1041500833333	43.9153477083333	-0.131436138194259	0.329614499129732	0.570289230597956
CPT1C	1.375247466125	1.08832001875	-0.337588403713098	0.164326485293936	0.433490964073678
ACTG1P20	0.856262450375	0.990402625	0.209962077893548	0.74616647367249	0.83758473348407
ADORA2A-AS1	0.247532575620833	0.1805187516875	-0.455469691040773	0.276234000112644	0.531672858973175
BLNK	5.9328165465	4.12165633333333	-0.525492955784883	0.00953003613896224	0.148708085124089
MRFAP1L1	33.100208975	32.2935214583333	-0.0355955566633419	0.926635844754012	0.952821753043129
UBE2E2	6.16718610125	8.2220334875	0.414882866067893	0.00166143356353719	0.0779226461130927
SNX5	13.9958378166667	14.4606855833333	0.0471381004228242	0.570912182033108	0.727000979070768
AC020898.1	2.53099448375	2.32130376875	-0.124769035192248	0.616891769754664	0.755139381889702
TTC23	3.70048252125	3.02972029166667	-0.288528793921658	0.000436436332542318	0.0538948275998304
IGKV1D-13	4.3319607615	2.19133062041667	-0.983213005597934	0.570073259920384	0.726513193075351
AMBRA1	4.54419153333333	4.4790279375	-0.0208379794509934	0.937200746448266	0.959869814920971
GSC	0.61245850875	0.416240161875	-0.557195937976462	0.0974199253018329	0.355499031250883
GTPBP3	5.85519542916667	6.116357625	0.0629554394756382	0.581276970719604	0.733116593832084
FAR2P1	0.343257769379167	0.676193482145833	0.978143735057508	0.264377286264196	0.524119056345683
RPS20P10	0.270431796833333	0.225873420208333	-0.259750280104049	0.284722641402542	0.537437926241077
EXOC3L4	2.53281063191667	2.074242090625	-0.288154931594215	0.284701813273126	0.537437926241077
COX10	5.29850670416667	5.76419472916667	0.12153325684381	0.130007910167245	0.397637347261945
AC002454.1	0.720523184875	0.0895805583333333	-3.00778729065406	0.914988209095165	0.945838211150072
MIR6867	0.563568360416667	0.4234376375	-0.412441109000826	0.456073364941354	0.655869504490336
CCDC112	2.34028461408333	2.93798794791667	0.328144483683041	0.353704550663898	0.590294265054947
AC105446.1	0.768385512083333	0.470449133958333	-0.707791573347888	0.400841743928837	0.621807492462338
EDC4	6.95693675875	7.32866596666667	0.0750984031064235	0.647962633675457	0.777085792331102
ECPAS	14.8550840166667	15.7782564375	0.0869810256775851	0.227620808078893	0.492935264689883
GOLT1A	4.34538001745833	3.33815290541667	-0.380432311446199	0.0993683320165033	0.357872983438162
ZNF683	3.11347948575	6.10926559479167	0.972471188097566	0.0161116866263769	0.180599244269665
PLEKHG7	0.360334970166667	0.2333734339375	-0.62669832952622	0.0260585742646757	0.215959390295997
SIT1	2.228736223625	2.82166312083333	0.340319874223483	0.0189953098180592	0.193649229893958
PRPF38A	13.0670582291667	12.3625068333333	-0.0799630670889293	0.357659750855713	0.5926155759775
PHETA2	10.6821444	9.94411042916667	-0.103287068965855	0.432430974769935	0.641976974380474
CTLA4	1.96808433479167	2.412670781875	0.293839024518592	0.0290836985884017	0.225848833878789
TRMT11	5.375756955	4.99970007708333	-0.104626360631347	0.305716162583961	0.552981185156786
HIST1H4I	14.7236634854167	12.144841125	-0.277793064687927	0.0942197643968002	0.350855245018764
WFDC1	0.636462801291667	0.384282724375	-0.727908076058037	0.0150548684449205	0.176687935380551
CHD1	4.0559719475	4.19450885416667	0.048454217480804	0.395554042105644	0.618569256739496
SP2	9.59115737916667	9.06773891666667	-0.0809620650891798	0.263874729063442	0.523386847295357
WDR78	0.366573971420833	0.382228037916667	0.0603292585270601	0.478263858735697	0.669609847376592
AC026704.1	0.560733872291667	0.425427624375	-0.398402506281515	0.0152931240370162	0.176687935380551
TRBJ2-3	1.409782895	1.92402693958333	0.448655993088407	0.390834161302634	0.615532323020839
KLHDC7A	1.63125109981667	0.7677469535625	-1.08727608669371	0.0161042225586549	0.180599244269665
COX6A1P2	3.89315804041667	3.3677785	-0.209143656260031	0.195719922249016	0.465298540027959
AL161785.1	3.440846104875	2.69018318708333	-0.355058951664508	0.272904299956814	0.529624139508734
ZFHX3	1.61921891333333	1.254925425	-0.367696413328603	0.00297570571948438	0.100337645400781
AC073257.2	0.291377395208333	0.237584497708333	-0.294448254836522	0.165194540145383	0.434603655910847
AC055764.2	0.274435464541667	0.319183252916667	0.217918028347711	0.693620959665531	0.804682396102831
MAFK	9.680436195	9.48889067708333	-0.0288326208213867	0.860597819281749	0.909895746601228
C2CD4D	1.34069259820833	1.20047101041667	-0.15937792059785	0.0350043697194584	0.245753622961568
ZNF655	6.32776665958333	5.901761875	-0.100550688584464	0.289861455306454	0.539631873839385
AL773545.3	1.00156124879167	0.8473746125	-0.241178838382424	0.348437084458151	0.587220459479164
AC087491.1	0.838000064625	0.3543566375	-1.24174828258538	0.2260239237426	0.492091142456937
EIF2A	24.1079342666667	25.3997656458333	0.0753071496298752	0.492514220168011	0.679335618520502
LARS2	4.52524833541667	4.94997	0.129422815342974	0.272905504599481	0.529624139508734
DNASE2	32.7712390833333	36.7856391666667	0.166712436702639	0.0475792841514204	0.273135446744423
MRPL9	33.0018001083333	35.58898875	0.108886220183454	0.149323000023669	0.418094298730232
ERH	95.9702807083333	89.8763827083333	-0.0946456520459193	0.307512639740344	0.554413510131889
CEP68	2.64705999625	2.53319166458333	-0.0634346568657669	0.514309540398437	0.691875253988504
FOXD2-AS1	2.73818806416667	2.04995396875	-0.417630022439262	0.0112905058700192	0.1607270981806
AC109446.3	0.277098068458333	0.378827348333333	0.451143831323701	0.425726019335736	0.637422231736325
MIR4713HG	0.627613343791667	0.669140830208333	0.0924338525103822	0.404343128455402	0.624061231910845
EMSY	1.98231694208333	1.66069495	-0.255400554143067	0.0201877092073035	0.197068227379786
AC002116.2	1.839216051875	1.52932519375	-0.26619575029184	0.168983102060713	0.437753753358968
HNRNPM	57.222641	57.7591345833333	0.0134630422097599	0.608894951903189	0.750343492646758
AC244669.1	1.87303119125	1.84930204083333	-0.0183940497757223	0.549183918446579	0.713176637681509
AC084033.3	2.36752472416667	1.8891440125	-0.325646807009132	0.141966777311882	0.40997766704614
RPS7P3	0.43742918275	0.378111170208333	-0.210239001646546	0.250327359796358	0.512732867597241
TWNK	5.419731555	6.01297160416667	0.149856750377568	0.168395668903445	0.436915639298768
SHISA9	0.259523222658333	0.200255206520833	-0.374023887236842	0.407739614997202	0.625864967050051
RABEP1	6.93151797083333	6.82646610416667	-0.0220324070482496	0.757694518290881	0.844796985980458
RSAD2	8.06880918791667	11.2325147291667	0.477253275352969	0.182298530392867	0.451613716771556
MIR6730	1.08304899958333	0.905346702083333	-0.258556232713346	0.139553527981047	0.408639584233147
NOXA1	10.8158670683333	8.14822016666667	-0.408592457623682	0.0423089424800638	0.26185676699063
LINC00393	3.57265810904167	0.754522483958333	-2.24336206236444	0.658992356898049	0.783559139672802
CYP4F26P	1.223029769125	1.20843720416667	-0.0173170140476963	0.910027754032564	0.94262790683559
YPEL1	0.649665395583333	0.641853015833333	-0.0174539037065382	0.637082021730504	0.769948897858984
RPL36AL	233.151477916667	219.901956875	-0.0844071321817479	0.650694695281116	0.778670139145223
ANO5	0.213116995625	0.178371667604167	-0.25675917248673	0.167224336623233	0.436036133007425
PRR12	8.210112115	8.74971175	0.0918335664869976	0.277079497130147	0.531865319931599
CCDC60	1.70155734780417	1.5060598796875	-0.17607664395275	0.1054137742541	0.367529889513741
PHACTR4	10.5955245125	9.66866725	-0.132066063201331	0.19246047267311	0.461994430270554
AC244153.1	7.41082987575	5.94757611020833	-0.317333278000412	0.214021848435933	0.482678888803338
NME5	0.396773950766667	0.151811509145833	-1.38603614357587	0.10019175539247	0.35882443145155
ZNF480	3.539555305	3.71285400354167	0.0689604693122545	0.373757412985608	0.603523625220884
MT-TE	0.34033304125	0.248750366666667	-0.452248569980849	0.247453579332882	0.510319065699451
OR7E62P	1.22592712820833	0.789019601458333	-0.635740178241637	0.104182998006556	0.365585725922012
DSC2	23.0718150841667	23.60971065	0.0332488538181535	0.103931904413691	0.364863572831439
COX4I1	75.781462375	74.94668875	-0.0159802408970515	0.766375983324143	0.850980602274615
CIAO2A	18.4397514166667	16.1091077916667	-0.19494261504887	0.0495277457798822	0.277114349148945
DCLK1	0.244644101666667	0.231410159541667	-0.0802322959138135	0.0303675131471866	0.229782700029626
SEC14L4	0.369536558916667	0.4267346789375	0.207622257229757	0.502533856963776	0.686389553911812
MIR1291	0.371355329875	0.33204856875	-0.161406004694316	0.573196599146775	0.728854311922886
AC099850.1	0.80351416	0.723318541666667	-0.151692313728536	0.122021135147337	0.389020202869114
PYY	0.243991692875	0.107329533958333	-1.18478491120733	0.878523104224306	0.923021250484603
GAPDHP40	0.266262974875	0.314709223333333	0.241167632075868	0.611554984792764	0.751719632797095
FHOD1	5.88150919583333	5.1472905625	-0.192373173851107	0.210542622642929	0.479997749996741
GAS5	45.1131179541667	55.5640933333333	0.300605884547287	0.113988073157443	0.379029230607477
CIT	4.03846902541667	3.78947429166667	-0.0918107548891482	0.619567569787843	0.756624672523975
HLA-DQA2	21.146925155	31.3712797833333	0.568996479621272	0.051315483588401	0.279283085565275
FAM192A	18.9185844791667	17.2532124166667	-0.132939142082821	0.0845623402447878	0.339397358810353
AC010754.1	0.2880078215	0.222912454375	-0.369630767948049	0.0676313517692477	0.309570031597007
KCNK3	0.5786969273	0.308314677520833	-0.908404412352225	0.199019650714774	0.46883456705091
ACVR2A	2.36378765416667	2.03272431041667	-0.217685877919676	0.109708626886716	0.372964276537263
MRPL50	9.0992219125	8.40925464583333	-0.113765250773576	0.208474829945331	0.478512308966436
COL5A1	17.5743569641667	11.86974626875	-0.566182807035385	0.140939012027898	0.409200955602664
OPTN	20.5743920875	24.0002188125	0.222197755194458	0.0711459980364349	0.315535264798076
SLC39A11	8.34642638333333	7.7870885625	-0.100074589500644	0.319359773992722	0.562720351024213
AC131097.2	0.692531836375	0.7711228	0.155080230370252	0.715372643929507	0.81770985176035
RNA5SP283	1.92270809583333	1.72997086666667	-0.152392007812482	0.463058208101049	0.660365153323697
CD1D	0.767124861875	0.605039050625	-0.342433158318107	0.34977710880699	0.587849945529238
UBE2D1	7.85062194166667	8.208621	0.0643329264233543	0.664424890424758	0.786572648256868
IL6	4.01779774833333	1.34488392375	-1.57892328228747	0.151477313589312	0.420428902562389
NSUN4	3.78483474166667	3.61668372916667	-0.0655628656928213	0.235020585413938	0.499935861764507
RNA5SP187	0.464190918833333	0.49895820625	0.104200678669809	0.714529011775356	0.817070635851399
AC005332.6	9.35465052916667	8.70887908333333	-0.10319671628457	0.181056801150155	0.450627841226994
ZNF286B	0.233299313	0.217743662916667	-0.0995513269142885	0.660293726429512	0.784261635322979
CCDC190	1.18657372329583	0.9223807854375	-0.363367374813596	0.012477228952749	0.165059421296098
KCNC3	1.64050253670833	1.40171041645833	-0.226949495242506	0.171943345703868	0.440596506960724
HLA-W	0.3359270215	0.447545760416667	0.413887353208097	0.123859317682146	0.390983532769346
RGCC	17.48752895	13.5563700625	-0.367355520486922	0.141452177394572	0.409276869791075
ST3GAL4	7.29382085166667	6.55565794166667	-0.15393418505438	0.00433729672419177	0.109966745123612
THTPA	1.627674263625	1.41375659166667	-0.203278260038251	0.293335980650725	0.542743685254068
DDX56	22.3625351541667	23.7601245833333	0.0874586505426569	0.168983102060713	0.437753753358968
SLC22A18	4.71598653625	4.94683055625	0.0689448841714202	0.932671468044385	0.956947745720305
ZKSCAN8	3.34399936708333	3.22809155833333	-0.0508930760176969	0.844221220322831	0.899416121213951
TSPAN2	1.84183590016667	1.25289417583333	-0.555879964751537	0.00353327518887938	0.106521626238887
DLGAP4	11.3549073458333	10.3282572708333	-0.136719091046842	0.0538615537191716	0.283359352835909
SOCS2	2.57048158708333	1.99117469979167	-0.368418873371396	0.18669431983613	0.456290398465747
AC025682.1	0.334667677083333	0.279875033333333	-0.257946424290693	0.120652384864783	0.387792833201582
RNU6-88P	0.501648162916667	0.445363758333333	-0.17169170403521	0.398492281859169	0.620020988231607
KIFC1	26.7928595375	27.3754063333333	0.0310318140328754	0.379907860872821	0.607529657549544
ZNF18	3.7770643375	3.47862645833333	-0.118747590588517	0.248766074869952	0.511306162079072
AC007014.2	0.518511584625	0.39054117	-0.408901580045384	0.10113558085379	0.360396185237914
CCR2	0.647330936783333	0.732201807145833	0.177737880575147	0.191167925940171	0.460561144043287
PDZK1IP1	105.614775770417	100.978512658333	-0.0647633526627418	0.626279094802484	0.761954489531887
C11orf54	3.02717859041667	2.48544465416667	-0.284469812697732	0.0769819384866981	0.325379875819702
RNU6-37P	0.47470966625	0.556393933333333	0.22906126260816	0.34418654591516	0.583907414096874
AC098851.1	0.606344244041667	0.48117673	-0.33357022301135	0.39133430354435	0.615532323020839
HARS2	11.7662038041667	12.6641285	0.106098868641133	0.0286662708049855	0.225034983142409
PRR4	0.2125564647625	0.174740278958333	-0.282633939520785	0.310673196562442	0.556625311440541
TNFRSF13C	1.148915112875	0.9445088625	-0.2826359701242	0.0999556523890525	0.358428802458989
CYP2D7	0.654449112333333	0.626102510416667	-0.0638821317758936	0.917590428011947	0.947345168755662
IFI6	470.365972166667	570.731584791667	0.279028710637078	0.257437762139704	0.518697771690999
LY6E	179.415259416667	201.04978875	0.164250222363642	0.308413493625149	0.555010195701953
ITPKA	2.58296968870833	1.452382273125	-0.830609486729875	5.4973617531893e-05	0.0326771304878895
CSRNP3	0.19510493605	0.252592175166667	0.37255967000498	0.704869779560106	0.811080390273647
ASB9	1.12141624816667	0.887114252291667	-0.338130050556804	0.23802767675102	0.502010982966865
PIGB	2.036048465	1.83771645833333	-0.147857712887524	0.0859403581224607	0.340552553632231
KLHL36	4.75549707583333	4.41189764583333	-0.108196827542208	0.176152644429773	0.445113428140922
VPS72	13.4726305	14.1494946041667	0.0707189621905928	0.184172949089881	0.453812672292316
ITPRIPL2	7.90892957416667	7.84158015625	-0.0123380468443077	0.743293588125737	0.835776191592618
MID1	5.39835155041667	6.45063114791667	0.256921394013018	0.780909985882933	0.859681210604285
DLGAP1-AS2	1.23616313704167	0.945432489583333	-0.386822800397926	0.0570056426530568	0.289682449282998
LINC01481	0.852934656625	0.646453414791667	-0.399888811608919	0.0108695083104351	0.157717422951414
SFN	1450.8197971125	2043.664905	0.49429032350195	0.0297910388815306	0.22834279616788
RPS6KA2	3.361417035	2.50237444375	-0.425771858174575	0.00668710064515101	0.130556177218302
RGS17	0.397826283304167	0.184080718541667	-1.11180007416188	0.000272199494128426	0.0455030527809177
PRR5	2.91365806541667	3.152551175	0.113688211095822	0.178592199188009	0.447927957848307
PLCXD1	7.81592830208333	6.69509091666667	-0.223313586174863	0.0744788137252042	0.322026128374909
RFPL3S	0.220277175845833	0.190243222125	-0.211474961911025	0.737557950181917	0.831812631008979
TRIM10	0.273932889129167	0.302846710583333	0.144765251078484	0.333981941565449	0.575021321189432
AC139453.2	0.557662377375	0.559237814583333	0.00406997325536973	0.324296834466243	0.566475880082625
LRRC61	7.72136758875	7.29511822916667	-0.0819250370222284	0.631670726508536	0.766205622981561
SAMD4A	1.166897207875	0.770453866041667	-0.598897002057106	0.0605608334742316	0.296465156416138
AC138393.1	0.708219455833333	0.63067030625	-0.167310468608204	0.421383259680057	0.634681700078514
SLC23A1	0.433904384375	0.360154764166667	-0.268760175357216	0.27124801230537	0.528638268596552
PLEKHA5	2.91037499125	2.05952128125	-0.498896017324747	0.000595895664880905	0.0554249922908329
RNY1P13	0.324562588291667	0.22370368125	-0.536907715306173	0.0916579283952	0.347808540570922
RHOJ	1.14489358875	0.73052666875	-0.64820466796622	0.000958347039332813	0.0648490155780164
SUPT7L	10.5478754125	9.67732658333333	-0.124271980929985	0.0371941027223766	0.250014439574367
AL031186.1	1.2849857515	0.988996066458333	-0.377715674189961	0.0825288871015567	0.335712101929576
RNU7-45P	0.459648415416667	0.321681070833333	-0.514899723295553	0.282710009306754	0.535766596098396
FAM3C	13.4280180541667	12.8890711666667	-0.0590980802788552	0.530356914419007	0.701605199769962
PCBP3	0.26904250505	0.24833821375	-0.115527839542045	0.316599656912294	0.561021504852825
PRPF6	54.2873581666667	54.3310935416667	0.00116180650785314	0.693623005241816	0.804682396102831
OOEP	0.319911770745833	0.3026785305625	-0.0798877292616553	0.624185434606013	0.760860996564361
LINC01633	0.211793364791667	0.182537342083333	-0.21446576267159	0.249692454099004	0.512319775692541
SSBP4	14.7852820166667	15.8901746875	0.103973223038141	0.131458544043249	0.399271263104023
SCAMP4	10.093295675	11.0290622083333	0.127912803144733	0.093846953431077	0.350570884703274
RNF213	10.6938753166667	12.190255625	0.188943617937251	0.407271624745969	0.625432614719809
SEMA3A	1.529995748725	0.7151360001875	-1.09723810821578	0.081859944399854	0.334718014197081
AQP11	0.51999585725	0.450422102083333	-0.207222507719385	0.491318058904096	0.678533682283635
ATF7IP	5.62919268166667	5.3667666875	-0.0688748606948821	0.467725747869967	0.662758257594589
AC064807.1	1.14569229041667	0.990374725	-0.21017321602581	0.0296483992039243	0.227988340557441
PART1	0.314816746529167	0.359909274729167	0.193120994087737	0.694905985246537	0.80534978622277
HSDL1	6.425169575	6.93990983333333	0.111182387884592	0.952312202232783	0.97036440301366
DICER1-AS1	1.28590652125	1.09336127916667	-0.234015580769535	0.166642566536947	0.435712939290223
SLC3A2	53.8838945416667	54.778223125	0.0237483416336328	0.18669431983613	0.456290398465747
ZBED5	5.03341556666667	4.3892900625	-0.197550101290094	0.0454903159065827	0.269651869011594
ZNF267	3.10033636208333	2.89096164583333	-0.100875276225628	0.145609324219623	0.414495868600426
C3orf62	2.71730712583333	2.78314022916667	0.0345359644771701	0.702051942690914	0.809075035722593
SYCP2L	0.213666732958333	0.147333382729167	-0.536277951147788	0.747534252949417	0.838403001114873
NPM1P25	1.69566026025	1.10142109479167	-0.622480997954808	0.0114753225884878	0.161004610826275
KMT2A	2.55621235916667	2.4931109	-0.0360606351326749	0.71334762425928	0.816409737815335
AURKA	15.3893511666667	17.037827	0.146808939137276	0.0548131691461437	0.284835790453093
XPO5	8.02917471666667	8.56601472916667	0.0933724508042109	0.396610783295734	0.618877297666746
UBE2L6	61.5285982125	78.2458254583333	0.34675665955137	0.0160281376294376	0.180150608684976
AC022075.1	3.320811537125	2.65796883645833	-0.321211659523016	0.02639701256064	0.216887811391541
MSTO2P	1.73422619791667	1.52933438958333	-0.1813881968263	0.678268631190813	0.794721546921097
ADGRA2	1.938389478875	1.27309830833333	-0.606514651220229	0.048437163432357	0.274914527866336
NEXN	1.97813843433333	2.253172325	0.187814264137729	0.134397420259855	0.403606691424299
AC018475.1	0.653658040625	0.897103571041667	0.456738463399887	0.0656771220485965	0.30638536411567
DIAPH3	2.737141878	2.96442252916667	0.115080876685717	0.110554200692612	0.37414868083951
NCOA3	9.37716267083333	10.8474464375	0.210132097262719	0.159204072214241	0.428373577048427
GLUD1P3	0.937541849583333	0.78929501875	-0.248318445935344	0.106789313498684	0.369488792953858
MKRN2	9.76772988333333	11.3208004166667	0.212880755191975	0.0548131691461437	0.284835790453093
GJC2	1.37287290345833	0.8972044	-0.613689470489924	0.188602017179118	0.458179750024575
ARHGAP32	4.40227281708333	3.59942055416667	-0.290483878765626	0.0702585754969519	0.313615792916564
SCNN1A	33.5983032820833	23.55824918125	-0.512156054675135	0.00391658615389527	0.107482685020803
LRRC41	9.91287377916667	11.0976158125	0.162874498571716	0.0883955070668434	0.343700332315326
LINC01431	0.532264248916667	0.376057454375	-0.501189571783007	0.000666260521170284	0.0574510895234126
BEST4	0.663809148458333	0.481102074166667	-0.464425493131386	0.0126416614039292	0.165059421296098
DAPK3	18.1445730958333	20.033827875	0.142899990464186	0.13839462789291	0.40784290840068
NGRN	5.68878870833333	4.96112585416667	-0.197453941706789	0.0121761638959667	0.16389314590376
KMO	0.215639777166667	0.461069184791667	1.09635992368558	0.121107293433785	0.387899467999564
LSR	101.0102962375	100.293811458333	-0.010269769598712	0.794056515917053	0.867291178092277
CD7	6.452642014625	9.76409098541667	0.597595750156406	0.0529237693332636	0.28164767762183
PDCD11	8.34019205833333	9.11790975	0.128622522829357	0.189881778519325	0.459267016094367
CFAP73	1.53800492004167	1.123563570625	-0.452978364714961	0.000406241114153396	0.0513414342436918
DGCR6	0.860103923291667	0.678657161875	-0.341828035690522	0.0670820752829622	0.308846173076953
AC068790.3	0.261424176916667	0.205611242708333	-0.346473417546006	0.0869835130679694	0.342237594632023
GADD45B	18.8466113875	22.3379723541667	0.245193085649534	0.360644347377071	0.594348777142623
B3GNT10	1.10041175129167	0.970733620833333	-0.180896086491648	0.358652884291931	0.593133268638219
LINC01341	0.324259434191667	0.211574106666667	-0.615985474553114	0.0334746215093054	0.241063868511553
EFHC2	0.8792614891875	0.5645022659375	-0.639312909416328	0.149859169066868	0.418534377761034
ARPC5	26.3173204583333	24.6339672916667	-0.095363614088833	0.320283301600426	0.563448128923244
OSBPL2	6.3315758375	6.2032895	-0.0295311549302357	0.741858328125379	0.834729270113074
AZIN1	21.9174782416667	26.7505961875	0.287489229305763	0.0100140413876912	0.15224285510984
HDAC4	1.54521259916667	1.60477638333333	0.0545669338179416	0.979552427993375	0.98754536584206
ZMAT1	1.57232007741667	0.936539259583333	-0.747483558718454	0.0912702922101355	0.347372633984139
AC124944.2	0.588930336083333	0.374016371458333	-0.654995568155658	0.0662362339842482	0.307432780995582
AC010997.3	0.48518019775	0.410415670708333	-0.241434851448992	0.0760353480156552	0.323526399832225
LINC00899	0.807055443458333	0.773437420625	-0.0613832209127051	0.519220165692158	0.695486170161761
UBE2T	38.0515905416667	35.7445314166667	-0.0902342193299122	0.579976570003309	0.732201623682689
AL928654.1	0.651508170766667	0.495975869375	-0.393513341057652	0.171943345703868	0.440596506960724
MGST2	19.0121670416667	18.5397466875	-0.0363014501363184	0.766375983324143	0.850980602274615
AC096586.2	0.537330216791667	0.476759744375	-0.172546544626198	0.187328628570111	0.457031060213197
NEFL	4.760667223975	6.24906285345833	0.392476064484959	0.180994331766806	0.450627841226994
AASDH	2.48606112416667	2.37009272291667	-0.0689182665768937	0.40298693504682	0.623188090475916
ZBTB7C	7.554031502625	5.33047636791667	-0.50298233240433	0.0217696607065217	0.201802073156312
PDHA1	21.907731775	22.0180688333333	0.00724781606594949	0.247987991277822	0.510403926354503
GAS5-AS1	1.51873761916667	1.31020344729167	-0.213081798203835	0.132432582974533	0.400686009452918
HPRT1	40.0549660666667	42.684306875	0.0917246314714326	0.218962155194762	0.487184174358887
RPF1	24.0650193583333	24.1153551875	0.00301447542585809	0.88752248837634	0.92799180987487
FILIP1L	3.31446292583333	2.36593565625	-0.486364276762755	0.0436768548866265	0.266340334991893
MRFAP1	108.381676916667	105.630979791667	-0.0370878592856405	0.723283233748587	0.822210777922098
AC007342.5	2.18158477270833	2.170300763	-0.00748154849063543	0.506988605352847	0.688291281928392
CHIC2	14.5867215041667	14.0759038125	-0.0514281005082879	0.368679394399922	0.60006449603668
RPL39P38	0.720408564166667	0.66640395	-0.112418379937169	0.776531541027748	0.857609287866455
AP3M1	8.16177944166667	8.06139916666667	-0.0178534646740744	0.594355362033715	0.741086562270687
VPS51	13.5101832375	13.3335535416667	-0.0189859158576677	0.820522272676199	0.883951506144401
AC004877.2	1.063056982375	1.01774901458333	-0.062837106201021	0.747604705572534	0.838403001114873
AC005162.2	0.239727090708333	0.174573869583333	-0.457555321168071	0.613466576892311	0.753006572288634
AC107294.3	0.476929627125	0.359807981041667	-0.406549218580344	0.181031869493262	0.450627841226994
ENO1-AS1	0.370845908791667	0.249855841041667	-0.56972390786626	0.00984829243902973	0.151141812899884
AC010864.1	0.244375550666667	0.182155777083333	-0.423927202356976	0.0119813592029328	0.163531230802766
LTBR	23.8500988583333	24.2955939583333	0.0266994564920413	0.378878487826741	0.607115006238823
SAT2	16.1994686791667	17.4635653958333	0.10840163706909	0.480623159976718	0.670927237485206
RASSF4	2.51667583041667	3.24050782291667	0.364700519989207	0.036849814240461	0.249523731928455
DNASE1L1	5.91934018666667	5.93032626041667	0.00267510629601686	0.997727801882831	0.998753339861669
KLF15	0.639888779941667	0.473526923958333	-0.434374712564819	0.0923675250961396	0.348504271989901
RAB18	12.7882728083333	12.423954375	-0.0416969893546693	0.457317583789336	0.656494400174824
TMEM273	0.959009425458333	0.867339971458333	-0.144947396763451	0.827911684080624	0.88884675712592
TMEM217	0.549820209833333	0.556763677708333	0.0181051581391232	0.69222182655473	0.803801023193744
CKS1BP7	0.289661367666667	0.210101865416667	-0.463278312997995	0.113783881774021	0.37888293375919
AL034397.3	0.428061842316667	0.293655564166667	-0.543694264398646	0.0202899464436239	0.197136510450444
GHRLOS	0.4178001215	0.491529418958333	0.234464855202502	0.0945937617646185	0.351536323181824
AL359979.1	0.24312564025	0.06900586125	-1.81691123684459	0.0370260841383377	0.250001569736672
AC022497.1	0.214054452625	0.202231226041667	-0.0819720683304763	0.565762997595412	0.72324702248395
AC126615.1	0.240777108041667	0.256460377708333	0.0910377174329087	0.991667893152084	0.995034410665566
SAMM50	8.93597083333333	9.23300508333333	0.0471758040114971	0.40298693504682	0.623188090475916
TMPRSS6	0.217593700904167	0.201070966041667	-0.113932016311506	0.754807414229124	0.843111020778396
ARL3	7.93658501666667	7.51657227083333	-0.0784434628181581	0.291595239579782	0.541277137177135
CRYBB1	0.285332320625	1.04014772729167	1.86607336153324	0.0198836279669045	0.196416229943933
ZFAND6	14.2255360875	12.5660610625	-0.178950525604392	0.0117259196879821	0.16319734442607
IKBIP	5.7245775	4.25379433333333	-0.428418937512385	0.000739172734359839	0.0599403910415121
AL354702.1	0.230995086833333	0.180943185833333	-0.35232538839761	0.392394041378389	0.616305450057927
FAHD1	9.96366702916667	9.78048539583333	-0.0267707431915425	0.585186333741179	0.735581576297848
AL158152.2	1.43183012120833	1.50849867291667	0.0752530923911572	0.284701571319604	0.537437926241077
F5	0.483886554395833	0.632439417020833	0.38625843494473	0.824954052329328	0.886764010541771
TKT	39.2022946583333	45.9515072916667	0.229174082069035	0.0898236415190368	0.345761499416223
AC104113.1	0.910669629041667	1.02595907083333	0.171973501893368	0.156410984380832	0.425561258407404
NFATC3	2.51019513833333	2.41797084583333	-0.0540026715082393	0.999242599717624	0.999786093003262
AC009812.4	0.526222135791667	0.416675666666667	-0.336747086523288	0.2232612189607	0.489772968173286
FOXK1	5.01616378	5.5187306875	0.137752030586643	0.322135589499891	0.564487385664712
BBS5	0.92019688225	1.03556322916667	0.170401170450627	0.221104312862069	0.488797303210631
UBE2F	6.63748645	7.5896445625	0.193395312317142	0.08286501642601	0.336500665182492
AC008750.8	0.235950915083333	0.243932667291667	0.0479962091212931	0.702051586402469	0.809075035722593
NSUN5	11.9739112958333	12.6330773333333	0.077311625084298	0.570912182033108	0.727000979070768
AC098820.1	0.223022858166667	0.263314825208333	0.239597167477748	0.20303078404413	0.472838730485448
ANAPC1	1.3269082925	1.47063660416667	0.148372134979534	0.293335980650725	0.542743685254068
PRSS33	0.2202404044	0.117794519208333	-0.902806749665777	0.107164335352483	0.370299479232865
FOXM1	17.2299173666667	17.6314272083333	0.0332334784637593	0.600944605743577	0.74505220929441
ADCY5	0.7294685094875	0.60166727375	-0.277879812653077	0.18669431983613	0.456290398465747
HLA-C	607.751985166667	641.287271875	0.0774880724803531	0.457317583789336	0.656494400174824
SRRM3	2.53196716933333	3.39655842895833	0.42381497398652	0.204383485607418	0.474382866636256
RB1	13.6843707045833	12.1239427916667	-0.174670142112543	0.242589083527346	0.5062781881859
FKBP1C	0.472233083541667	0.406182104166667	-0.217372439091294	0.0711459980364349	0.315535264798076
CHODL	0.69750800615	0.615586190208333	-0.180248909368365	0.498518320475799	0.683630432103678
AL135925.1	0.494594003166667	0.359565188125	-0.459991396702744	0.0123737701049587	0.164811052178356
BAK1P1	0.337382134583333	0.383245454166667	0.183885099051164	0.252680903496636	0.514690547293589
SEC62	18.3054750291667	15.1407588541667	-0.273837697281609	0.00749374385777018	0.136037744856626
HSPB8	14.1085728208333	15.57370085	0.14253976260997	0.733265771749918	0.829004924685308
ANKMY2	6.35457982916667	5.78434941666667	-0.135642031854407	0.0821938639049876	0.335338001678407
AC055713.1	0.329395446583333	0.236750507083333	-0.47645309629643	0.00568885681495705	0.124747964805866
GAREM2	2.50896146083333	2.29430225	-0.129034846596285	0.274569911511946	0.531173107617642
RPL29	261.3849165	322.019778125	0.300973408659289	0.00749374385777018	0.136037744856626
COA7	9.39809944166667	9.90611258333333	0.0759499843138163	0.445907061360122	0.650205857660576
TDP1	4.6355634125	4.07436754166667	-0.186168567363683	0.0708491750976136	0.314944777054295
DYNLT1	34.3086740833333	34.84659875	0.0224444751540629	0.816096215927705	0.880558456132631
SCARNA22	0.342984155625	0.419918214583333	0.291966436888227	0.360021489243913	0.594348777142623
FOXF1	1.1057852534375	0.609023142291667	-0.860502282091941	0.0025470131054436	0.0944683500457562
RWDD4	4.79631788708333	4.9985216875	0.0595742011166842	0.32773430968574	0.569177512971479
SH2D3A	7.41163680083333	7.417324	0.00110660410352059	0.754807414229124	0.843111020778396
ZNF717	0.637404688916667	0.581508139166667	-0.132410247259995	0.439139328346355	0.645683012442474
AL358334.2	0.287640419483333	0.269159143229167	-0.0958069848242211	0.788206041686636	0.864208009647533
ZNF670	2.13393545395833	1.94921666041667	-0.130622080267705	0.43577770733459	0.643311254804411
SCAMP2	27.8901577166667	23.62830375	-0.239240029182063	0.00624144230121042	0.127789045502719
HCP5	24.5984746783333	25.2761175645833	0.0392060226545548	0.984095645042333	0.990677824353695
ZBTB24	2.64137558333333	2.7834178125	0.0755680283351059	0.298599970861531	0.546800256341501
GPR35	1.61819953958333	0.737707457708333	-1.1332687914429	0.0303675131471866	0.229782700029626
EEF1B2P6	1.51791321875	1.324248225	-0.196915737318418	0.646598375610321	0.776236872351858
TNFRSF1B	12.84608840875	14.5998663958333	0.184626036545538	0.201688566671146	0.471632190650776
CHMP4A	1.8765815025	1.65269428125	-0.183287073156267	0.0302225034021712	0.229782700029626
GLIS3	0.990289124791667	0.641804654791667	-0.62571554286968	0.00589068415434817	0.126329231683145
KCTD9	8.04020339583333	7.5307350625	-0.0944413073971542	0.496112052357952	0.682025337444014
AC012158.1	0.227461310295833	0.16959918625	-0.423491925287061	0.910060670624551	0.94262790683559
AP001052.1	1.87290713166667	1.78648975208333	-0.0681517269868381	0.329604477026644	0.570289230597956
MVK	5.83965017083333	5.26291735416667	-0.150019206077471	0.358652884291931	0.593133268638219
ISCU	16.3692947166667	15.2556477291667	-0.101648727929753	0.0876883347807062	0.34304837930555
RBP1	43.38167281875	32.9004782166667	-0.398977131071176	0.0501919280843603	0.277733142167336
IGKV2OR22-4	1.03788929175	0.602039775416667	-0.785721853480097	0.379344435776614	0.607529657549544
P2RY14	0.36500299835	0.231978505208333	-0.653917181672976	0.0268510713855811	0.219522008523304
ARSF	0.487027773929167	0.640751458145833	0.395760808828877	0.92049828693262	0.948859311145031
ROM1	1.46146243666667	1.31043165625	-0.15737063479288	0.200350864427347	0.470097634843985
CNOT7	6.95085777916667	6.57063341666667	-0.0811585716577632	0.398729370723721	0.620020988231607
DEDD2	16.8865704708333	16.86211475	-0.00209087572522471	0.724706505976953	0.822924616800716
COX5A	85.6924532083333	77.8705595833333	-0.138090160568878	0.186061599226038	0.455753193784034
ATF3	22.1114570791667	42.7261497291667	0.95032521668985	0.223261451486095	0.489772968173286
RPS26P3	0.422224458041667	0.346156954583333	-0.286583818175017	0.275817691747044	0.531672858973175
MVD	11.4419338958333	11.0333982291667	-0.0524537126139055	0.475910845894392	0.668123537855346
AP002336.2	0.367735310541667	0.318053342291667	-0.209398965823911	0.544131107857825	0.710236358446618
KRT83	0.256717842308333	0.375563654729167	0.548873883503395	0.566401906892306	0.723883877777401
SLC6A12	0.351315171258333	0.360132356041667	0.0357613445766134	0.000168614083991762	0.0382407503365426
ARHGEF10L	6.89388622833333	6.44479893541667	-0.0971821395697221	0.559358051650477	0.71911258760097
NUP188	15.14641595	15.0049830833333	-0.0135347611363907	0.482988788020187	0.672811306223157
PRDX1	294.919095625	306.012689583333	0.0532722410875568	0.256640867874502	0.518417058141808
CEP95	4.401940825	4.32734288125	-0.024658312662619	0.0738635341088111	0.32088288394266
BOD1L1	2.74750401375	2.85262454166667	0.0541682852035448	0.615555772137887	0.754228934540768
NAE1	9.97009160416667	10.4881783958333	0.0730854648827735	0.532848119040142	0.703159051397146
AC095057.3	0.821391418208333	0.645018927083333	-0.348728379491031	0.155856853828057	0.425522109494939
IQCA1	1.39828130285417	1.29290377575	-0.113039721122819	0.267134500242658	0.525883327707187
GLRX2	8.66490065833333	9.44217352083333	0.123935786681545	0.586492164096052	0.735882096913546
AC010761.1	2.10388673416667	1.89233265625	-0.152891312423431	0.183546563890502	0.4529433465153
RAB4A	14.7872548125	13.96351575	-0.0826920167390592	0.478263858735697	0.669609847376592
AC087276.1	0.500627587833333	0.426988488958333	-0.22954061785789	0.22907445592763	0.493850217250562
WSB2	18.53899755	18.013282375	-0.0415021432771363	0.559358051650477	0.71911258760097
UGT1A6	0.675791093595833	0.574459201208333	-0.234372902469761	0.281635063967912	0.53550381833975
RUVBL2	35.5267363416667	40.3604716666667	0.184037872592784	0.00732575964276855	0.134761418495196
C11orf49	3.81143460458333	4.15443091666667	0.124316743894312	0.452733813540131	0.653483959631248
CDC42BPA	3.73166555083333	3.36572430416667	-0.148902684619085	0.310220432647482	0.556206355091154
PDP2	1.462719365	1.4172171375	-0.0455921865980502	0.775086880371193	0.856574220107167
RNU6-26P	0.355799352125	0.3125031125	-0.187193324658455	0.983695766759338	0.990677824353695
MTFMT	3.28518743041667	3.2040339375	-0.0360862542262097	0.493711941026802	0.680250906760963
AC068831.1	0.237250695833333	0.216570097708333	-0.131578257797994	0.0187070102520656	0.193329127174281
CLDN16	1.77075799004583	1.19129384908333	-0.571837734298592	0.0608198416187648	0.297039333661983
WWTR1	8.70164839583333	7.25485914583333	-0.262341119205736	0.161465584538739	0.431155106498052
AC008537.3	0.341956950375	0.245781238541667	-0.476439919590626	0.0203926667045188	0.197513893452942
C6orf118	0.361559515254167	0.098755959	-1.87229343544335	0.000706799035284156	0.058704360448718
MYLK	2.51794236708333	1.74521214583333	-0.528842842418123	0.212625213995816	0.481562659769457
AL356488.3	0.305909888041667	0.259017589791667	-0.240056666288682	0.12761783642145	0.394775952876219
AC008507.1	0.848987230583333	0.710604683333333	-0.25669565773442	0.188602017179118	0.458179750024575
DIS3	5.26451113333333	6.00837429166667	0.190675120668228	0.123864981237933	0.390983532769346
SLC12A9-AS1	1.196732608875	1.29707782916667	0.116164208174622	0.396610783295734	0.618877297666746
CMC2	2.84808356791667	2.83412377083333	-0.0070887137136062	0.98863937794724	0.993379470856012
WDR70	5.4434582625	4.86769833333333	-0.161283733328144	0.0845623402447878	0.339397358810353
IGHV3-62	0.497551006833333	0.299442790833333	-0.732564032797433	0.366342068722204	0.598779574202588
RARRES3	47.6607104583333	55.9622111458333	0.231652509201417	0.156410984380832	0.425561258407404
SDF4	33.9996269458333	33.7304208333333	-0.011468598693777	0.554259561959084	0.716452319471783
CRTAM	0.6652497769	0.925178448666667	0.47583553845257	0.00281431692803748	0.0980923963067179
VSIG2	5.33303241045833	2.29074802229167	-1.21913732194748	0.00318440270991521	0.10256998300653
AC127502.2	1.56303421925	1.32835493604167	-0.234708677488967	0.0582548886488118	0.292973249231388
GCAT	7.14558811833333	8.44773597083333	0.241511987425643	0.85016894869495	0.903659290870159
P2RY11	3.71497311916667	4.39819895833333	0.243561096145971	0.0782589767891703	0.327599398159672
RPL5P34	0.859194929166667	0.795602395833333	-0.110937858158472	0.814622158957066	0.879942876211469
AP001628.1	0.554515591875	0.4425689575	-0.325325764938795	0.377296905464437	0.606282399967895
CHTF18	9.36463355	8.78930233333333	-0.0914738876821963	0.274569911511946	0.531173107617642
RPS4XP6	0.336077252625	0.366989932291667	0.126947588673244	0.162034682284302	0.431155106498052
SLC39A3	4.95295904583333	5.30941327083333	0.100261749522756	0.201018903714482	0.470664541068726
LYRM2	3.944481825	3.76544297916667	-0.067016191775181	0.709104216208777	0.813747099435261
CLIC2	4.40174744458333	9.44179383541667	1.10098461029307	0.00396408101744673	0.107482685020803
METTL17	11.6094302958333	10.83674485625	-0.0993657125204872	0.328673532726561	0.569613630045111
ARRDC1-AS1	5.69881584166667	4.4093096875	-0.370109364385531	0.00118019612800473	0.0711584342799932
AKAP3	0.290520290166667	0.244255275833333	-0.250249201843464	0.448176106059602	0.650877509817787
KIF1BP	9.22027805416667	8.5497625625	-0.10892590326383	0.137386840354404	0.406610033769666
IGFBP5	37.52497745125	14.7228744583333	-1.3497918377526	0.00646081538150935	0.128873806573818
ZBTB1	7.06461719791667	6.11710920625	-0.207761356911393	0.189881778519325	0.459267016094367
AL135999.1	1.020672011125	0.780795376041667	-0.386502922162185	0.0428906878688009	0.264075205785001
PRDM10	1.73931261416667	1.56618805	-0.151259812362539	0.0934753264434077	0.350132896651716
QTRT2	4.285201145	4.43064163541667	0.0481527164714377	0.579976570003309	0.732201623682689
AC107956.1	4.86384436829167	5.31137190625	0.126987484924019	0.721860984572867	0.821722391404592
LCA5	0.864415597	0.657440294791667	-0.394865221049208	0.0142839682810229	0.173376377463794
CLPP	21.3331437083333	25.297564875	0.245901938147208	0.00169406956515606	0.0783436193316305
DUS4L	1.45373044291667	1.52916906458333	0.0729881363463737	0.971981945973991	0.982665675228713
RGS4	2.33140735783333	2.21628637645833	-0.0730567924126004	0.47944271743785	0.670070372269209
A2ML1	21.68861497925	13.4876414083542	-0.685299840964284	0.44138860168725	0.646979250921992
MYBL1	1.15095671125	1.26526513333333	0.136606156811234	0.419193754534085	0.633342927547573
PIP4K2A	6.02630277916667	5.955227125	-0.0171166282493078	0.754807414229124	0.843111020778396
CAMLG	15.2367247208333	16.8363223958333	0.144024225862604	0.0506388221497909	0.278460947124504
PTBP2	1.5097679325	1.36043034583333	-0.150263716562217	0.239541367911688	0.502960924178301
SERPINB10	0.295424500516667	0.113334020416667	-1.38220848651209	0.100042926412494	0.358664073123701
AC090517.2	0.587320854708333	0.414774159583333	-0.501822849157124	0.0250128422912505	0.213680400915347
NADK2	8.3007142375	8.01142204166667	-0.0511771326366794	0.976523975957952	0.985812862558528
TUBG1	29.5103967833333	29.808463125	0.0144986755594134	0.907050989734651	0.940687558634859
XKR9	0.662768502825	0.526964798729167	-0.330798449070154	0.35173711604845	0.589170750583685
EGOT	0.401865861108333	0.266843658541667	-0.590719297744841	0.19899911588768	0.46883456705091
CPVL	5.38959637008333	5.42728199166667	0.0100526376521954	0.328673532726561	0.569613630045111
AL360270.1	0.374581515208333	0.334561125208333	-0.163009888268445	0.566404936830931	0.723883877777401
HIST1H1C	189.625650966667	154.8591450625	-0.292197550574973	0.103931904413691	0.364863572831439
GCNT3	4.1231475882	2.39842789979167	-0.781657032771778	0.105966586013237	0.368335822816138
TFDP1	46.2577014916667	48.2293491666667	0.0602177603238285	0.427991897163965	0.63874261041762
PLCB2	1.95446189875	1.965487175	0.00811548977518839	0.447040764837339	0.65042683035829
CHURC1	7.0794237125	6.83555225	-0.0505740260624101	0.586492164096052	0.735882096913546
IGKV1-13	0.5278913475	0.259980148333333	-1.02183955386185	0.642906945163637	0.774163021610966
AC131159.1	0.561350570375	0.475639485208333	-0.239033547813904	0.216472337906274	0.485033972983661
AC084824.3	0.274555870791667	0.231874378958333	-0.243756342877564	0.12904606220159	0.396458426021906
NPEPL1	2.2871268175	2.51770189791667	0.138571111450586	0.310220432647482	0.556206355091154
CCDC126	2.11318492666667	2.13813893958333	0.0169365803590975	0.860597819281749	0.909895746601228
PARP6	8.07468601708333	7.13774179791667	-0.177938447928609	0.0600419362914002	0.296114039211846
BATF2	5.28731904104167	7.88262745833333	0.576140210076101	0.00646081538150935	0.128873806573818
RNY4P10	2.29281463041667	2.10327802916667	-0.124480150189902	0.412665516039902	0.629453683762356
SMC3	22.16032593875	21.0731678333333	-0.0725718967744591	0.587799343620186	0.736796330479694
SLC2A1	138.776048795833	199.751826666667	0.52545009993375	0.00301269676741237	0.10096803174348
AC099513.1	0.286403284208333	0.290652446041667	0.0212470137077645	0.578580968433734	0.731286563416882
MSRB3	2.50051973208333	1.79526233854167	-0.478033311722167	0.12761783642145	0.394775952876219
RTCA	11.6466813916667	13.3268077916667	0.194412317398162	0.0465249321224721	0.270839232144743
RTF1	13.1626313375	12.5241830625	-0.0717314254022856	0.287273816484077	0.538386382806246
HYAL3	2.49313816791667	2.39209336458333	-0.0596891384285534	0.522918956183388	0.69801227433461
GTF2IP9	0.358115034458333	0.299449601041667	-0.258109877239846	0.458836970645439	0.658047893798154
MNS1	3.19174855670833	2.57166658145833	-0.311643393450364	0.369691549091771	0.60052716843453
SNX25	2.88861371291667	3.04641138958333	0.0767334887523214	0.214722641873806	0.483009247128089
KCNS1	6.18729976242083	5.89956400895833	-0.0687015913550799	0.27124801230537	0.528638268596552
AC026740.1	3.502678905	3.19369439583333	-0.133232472456018	0.113121830742952	0.377589723746031
CASC2	0.1986008129875	0.208294140833333	0.068750729299532	0.408347026701779	0.625864967050051
C5orf30	3.905986595	4.248491975	0.121263841744046	0.672717768698057	0.791635182213735
TTC28-AS1	1.28278802	1.28771656041667	0.00553229088577489	0.968954421629906	0.980383145175379
AQP1	16.2528929666667	8.38963308333333	-0.954016914863084	0.00132113522818076	0.0726655930916204
FASLG	1.188303457375	2.16754318895833	0.867157435260627	0.00286720165010722	0.0982804318296838
BNIP2	8.44569552083333	7.4248763125	-0.18584924395768	0.0218788591416686	0.202248125041578
AC131235.3	1.08827174916667	0.668388747916667	-0.703279501282376	0.00332406687762142	0.104229642473296
ST7-AS1	0.7103746445	0.699290578541667	-0.0226880202331251	0.574788655344342	0.729378476115653
ZNF550	1.71784312275	1.82341962645833	0.0860483169139596	0.452733813540131	0.653483959631248
NKILA	1.52345038333333	1.07888514416667	-0.497801227478208	0.0387774838291125	0.252656443240766
AC007387.1	0.892809382916667	0.895227566666667	0.00390227263692969	0.811674718473419	0.877906066205327
FIGNL1	6.2140788925	5.6962855625	-0.125519085325634	0.0995647913977722	0.357957586619222
PTGFRN	35.7866023583333	33.9151716666667	-0.0774887830601898	0.637082021730504	0.769948897858984
HMCN1	0.376801935608333	0.263995317354167	-0.513294036155789	0.199019650714774	0.46883456705091
CALCRL	1.69423731125	1.42793236208333	-0.246708322838586	0.0637526095381225	0.302518831617414
SLC2A1-AS1	0.411055566208333	0.442517079166667	0.106399708190876	0.149323000023669	0.418094298730232
KLHL42	4.2597941975	3.65992170833333	-0.218970944276144	0.0711459980364349	0.315535264798076
AC023043.3	0.364992150375	0.2685096925	-0.442891270635316	0.105347495686489	0.367529889513741
AL353194.1	1.39419607083333	1.13932636041667	-0.291252400169967	0.00916812642868312	0.146938529674035
OSR2	5.48350392791667	5.98323152708333	0.12582682879174	0.69082170047693	0.803008079273752
SNORD12C	0.365552803333333	0.315469758333333	-0.212578103768007	0.913248924457903	0.944394078283888
SPATA5	1.48219857333333	1.49075653541667	0.00830591994085939	0.721860984572867	0.821722391404592
CYBC1	11.062765825	11.1125493125	0.00647769925714137	0.845707333857664	0.900188415799632
OSBP	13.1381904041667	12.6484111458333	-0.0548104095279478	0.370705429023025	0.60117534360909
GANAB	97.0549574583333	91.9304039583333	-0.0782598259909566	0.341042006363167	0.580971003062697
CHPF2	16.2613550541667	15.8090556458333	-0.0406962909351254	0.452733813540131	0.653483959631248
AC079203.1	0.254003786416667	0.179011239791667	-0.504799828768501	0.00382113251854841	0.107463440965189
AL391280.1	0.448400217958333	0.556987025833333	0.312856743158694	0.205735943381686	0.475732327704674
MGC32805	0.440286874991667	1.10501282733333	1.32754737386378	0.0216517039841528	0.201802073156312
MIR2116	0.3599108075	0.30713284375	-0.228776627050587	0.500415275631036	0.685323459620104
RAD23A	54.6704093333333	58.9624408333333	0.109036070606186	0.0109287836507211	0.158438653346181
COA6	27.0950404833333	25.1789933333333	-0.105808198030127	0.860597819281749	0.909895746601228
GSN	50.5186509208333	37.890209125	-0.414991010637353	0.00444206134674965	0.111428435843617
NSF	8.94801837083333	8.34165152083333	-0.10123517459559	0.298599970861531	0.546800256341501
SNRPF	26.4704574791667	24.98738125	-0.0831834178917195	0.706280273948022	0.812119110758423
NT5C3B	12.9185281529167	13.6953419583333	0.0842435803016923	0.223983832745769	0.490188543944343
FAM71F2	0.234318137041667	0.2241421	-0.0640549763757128	0.473564304445385	0.667148623587287
AMTN	14.7377744030833	10.0081643210417	-0.558341293052224	0.147179775903184	0.41628172127662
UTAT33	0.361849279916667	0.336537592916667	-0.104621230612638	0.614217310942667	0.753206700544964
SLC25A20	5.85667976666667	6.16925922916667	0.0750142563794931	0.503349575624747	0.686389553911812
TMBIM1	47.4405526666667	54.1646535416667	0.191230876095415	0.0321547776227134	0.236182119929744
TMEM63B	19.1002903583333	21.3952143125	0.163693560328914	0.0805352545681677	0.332172813809314
AC005962.1	0.376340666833333	0.390260989166667	0.0524000635243644	0.710514774422971	0.814578691681431
MRPL22	5.8505787875	6.1252569375	0.0661910073839969	0.306613529440019	0.553836727390781
AUTS2	4.19309554120833	4.584832	0.128853167852963	0.911565997945059	0.943419807587573
AC005336.1	1.53551463516667	1.73193795	0.173664980800932	0.428948412232998	0.63949643575499
LRR1	8.79707590833333	8.05892108333333	-0.126437355081445	0.199684447275007	0.469332156315306
BAG4	6.2485365	5.907474375	-0.0809768625474629	0.59698709628827	0.742745800416968
AC004233.3	1.39001459220833	1.13545601979167	-0.291828201799785	0.12065219832081	0.387792833201582
ZFP28	0.3504543134625	0.551119748333333	0.653139442981101	0.312943920860796	0.557527122971197
AC027682.6	0.272748292416667	0.16728361125	-0.705274052674042	0.00284061559937342	0.0982804318296838
RPL7AP66	0.79565786025	0.82803675	0.0575466061752497	0.414834871990295	0.630670903642913
PRPS2	35.6271050833333	33.2508537916667	-0.0995838749985705	0.36766896565375	0.599539780888751
JAK2	4.2536416725	4.92849319583333	0.212448128653417	0.614221047599514	0.753206700544964
RPP30	7.3374175875	7.10384589583333	-0.0466721086781465	0.303034521095137	0.550536544634159
TUBAL3	0.381563684329167	0.206209506458333	-0.887813024183723	0.108866617831096	0.372324204152014
CLCN6	2.38883137166667	2.13868432708333	-0.159581462775785	0.0942197643968002	0.350855245018764
GSTP1	654.806199375	556.157476458333	-0.235574539475678	0.0419248319012874	0.261237304086456
FAM92A	2.293689045	2.609062475	0.185861671743954	0.107617050570398	0.370494466467771
CLUHP3	2.54602738375	2.20912036875	-0.20477590697601	0.275404709441279	0.531545857951715
RBCK1	28.70735125	30.0137435416667	0.0642030509244789	0.383006281108318	0.610185911280727
AC254633.1	1.97773671279167	1.32462595333333	-0.578265349090928	0.386115123545607	0.612025365978091
GPR65	0.692534073958333	0.823836367916667	0.250472758614861	0.0983995202004506	0.356165819072728
LNP1	1.36603600458333	1.31838774166667	-0.0512207756562144	0.385080470101038	0.611431117578669
ZNF674	0.613157101583333	0.563151375	-0.122733994371914	0.228353225525541	0.493295407333097
CNKSR3	1.16920541929167	0.908989464166667	-0.363192943424911	0.0174116479742745	0.186943737913157
PHKG2	6.09911135833333	5.40780329166667	-0.173556382370831	0.127143948831457	0.394637273500863
AC022613.1	0.6537924568125	0.1804024808125	-1.8576135539685	0.138338158514075	0.40784290840068
SLC30A2	0.757578835008333	0.3852027558125	-0.975778001295176	0.161983651946487	0.431155106498052
AP005899.1	0.607261959916667	0.36449292	-0.736428207202501	0.070841385200738	0.314944777054295
TSHZ2	1.435669808625	1.13312976166667	-0.341410897683182	0.100347736024443	0.35882443145155
SIRT3	3.23227835625	3.30462350416667	0.0319344698541486	0.795520934758379	0.868088887151313
RAMP1	15.2101637379167	14.6773629041667	-0.0514429027393759	0.0423089424800638	0.26185676699063
NAT14	10.73382114	8.70129970833333	-0.302860936750664	0.392394041378389	0.616305450057927
AC006333.2	2.3661353975	2.2246242625	-0.088970945000401	0.33816161708982	0.578547456085467
WDR33	5.33058762083333	5.2879716875	-0.0115801257016392	0.751923731783314	0.841024814444301
GIPC1	55.032521625	58.5445895833333	0.0892514143882872	0.351737357983157	0.589170750583685
TTC25	0.784852668333333	0.504043288541667	-0.638874216889157	0.407271624745969	0.625432614719809
DANCR	16.4815622875	20.1582559375	0.29051782231087	0.591728943917661	0.739594171485792
CHMP7	10.1548471041667	9.91843210416667	-0.0339845339895253	0.50942317435697	0.689955012651669
SSC5D	1.52173560945833	1.039109594375	-0.550369900199367	0.309316091222338	0.555668099639435
UPK3B	6.63739721166667	3.59949556104167	-0.882822874993679	0.0637526095381225	0.302518831617414
CCDC69	4.3200686825	4.15084093541667	-0.0576506018089047	0.813148758003833	0.878982164893671
SMOC2	3.6956420185	2.29803618708333	-0.685423499418987	0.0440744804969446	0.267092642425847
ANKRD36	0.295299701166667	0.259440686875	-0.186775148035221	0.530356914419007	0.701605199769962
CAP1	96.0788777916667	93.2518075	-0.0430876109579588	0.600944605743577	0.74505220929441
MALT1	4.18706307	4.93956955625	0.23844667837046	0.0855941640060854	0.340076068942825
ELL2	12.8984924645833	12.4385007291667	-0.0523898566740417	0.467725747869967	0.662758257594589
N4BP2L2	3.46071767083333	3.42722266666667	-0.0140313228473647	0.985610172635699	0.991780345113756
GTF2H4	1.5905327075	1.47738923958333	-0.106460064491443	0.303926658582393	0.551491643959897
AC130689.1	1.47945350725	1.429524856875	-0.0495286535839451	0.654801592703335	0.780988053367655
RNY3P16	2.5467141125	3.59191117916667	0.496114660025508	0.350749105132346	0.588718814136517
QRFPR	0.650227230691667	0.3779061740625	-0.782915886633354	0.461227260693012	0.659590440358772
ST7L	1.42625609208333	1.33523331666667	-0.09514119051963	0.095345325398415	0.352273422739602
AC007848.1	0.299385751916667	0.315153766875	0.0740503429926163	0.569764141996625	0.726175145103628
METTL4	3.0195642775	2.91772754166667	-0.0494952137534488	0.689422631260451	0.801775855798541
GUSBP4	0.262982057125	0.250398804791667	-0.0707366939488301	0.695723687981265	0.805791481025168
NRROS	1.31912463333333	1.432065075	0.118516172608938	0.319359773992722	0.562720351024213
AC133785.1	0.313492392508333	0.3512478770625	0.164059072028845	0.946264878600722	0.966165129660501
TUBGCP6	6.433035675	6.41465285416667	-0.0041284971210187	0.952312202232783	0.97036440301366
TRPC4AP	33.8569623333333	37.0195070833333	0.128833146188355	0.105966629866711	0.368335822816138
LINC00987	0.3494783609	0.312446246666667	-0.161595119673041	0.116618160562633	0.38217146996733
IGFBP7	105.19483075	72.443728875	-0.538131099932156	0.00708011425820501	0.133658348527756
TMEM213	0.640894026604167	0.454880851916667	-0.494597117348616	0.167369070941663	0.436303312629534
AL158196.1	0.377234652291667	0.313701969583333	-0.266067619021378	0.366151503590828	0.598779574202588
DOCK4	0.699379183333333	0.632377955833333	-0.145287778158266	0.500930888481716	0.68540593303333
TARSL2	2.5567112425	2.27729036666667	-0.16697097585871	0.0432822631783222	0.265105863551721
SLC36A4	1.50294861833333	1.12580722083333	-0.41683588166091	0.00169406956515606	0.0783436193316305
ADAM15	39.2425848625	46.7869801458333	0.253687040007962	0.309316091222338	0.555668099639435
MUC21	7.54294545805	6.27780770220833	-0.264867156157773	0.641792305164747	0.773495916452468
HPS6	9.5379847	10.126485	0.0863771141527678	0.269597429700968	0.527408134955598
CPD	10.3266645791667	9.402094125	-0.135320323136293	0.436896595514363	0.644158877490052
GSE1	7.79225844333333	7.22098028541667	-0.109846823896558	0.558081297866753	0.718140367439916
YWHAEP5	0.230428536125	0.200807490625	-0.198506303840492	0.263059055434729	0.522655597866445
AC010422.2	0.392936541125	0.339496012916667	-0.210901706049057	0.938710934166646	0.960940996401279
KIAA1191	20.7819590916667	25.1132607291667	0.273117699764563	0.00197716993355494	0.0837187350893493
PDCD1	1.9245028565	3.13605113145833	0.704463269421078	0.00103919198078494	0.0669449900150796
AC009237.8	0.588021088291667	0.429487310416667	-0.453252389296398	0.0373222631196194	0.250263974817524
E2F4	23.1462054916667	23.6535932291667	0.0312836582691034	0.497314438209264	0.682827818791887
CRMP1	2.93765254004167	1.75683871875	-0.741682011575102	0.099175150642417	0.357254959537828
ACAP2-IT1	0.392743098916667	0.291877538125	-0.428222735088763	0.0253839481267402	0.214526263397237
BICRAL	3.01925583416667	2.97180617708333	-0.0228529820716896	0.926635844754012	0.952821753043129
IGKV1OR22-1	0.456318386416667	0.302175966041667	-0.594651866962564	0.153442126667625	0.422437037475406
DOP1B	4.01761746375	3.69572990208333	-0.120480881834333	0.33816161708982	0.578547456085467
URI1	13.8104973416667	14.5474692291667	0.0750029198411366	0.342005617034247	0.581817200536271
AL132800.1	0.242740408333333	0.266468359166667	0.134549945498696	0.407752046649299	0.625864967050051
EEF1B2	133.794533041667	143.534209166667	0.101375454573065	0.0651229170091993	0.305518564467074
RTRAF	16.2594814833333	15.4619774166667	-0.0725564145690694	0.33816161708982	0.578547456085467
SLC28A3	3.31547727354167	2.74500575966667	-0.272407389499272	0.356668350237792	0.592098787379613
LBHD1	1.11051044875	0.8762537625	-0.341802328249127	0.0130531266891405	0.167007392168014
EFNA3	10.8221264495833	9.37065920833333	-0.207761556032136	0.805791768825166	0.874397884555905
MIR25	11.3975266733333	10.4455077916667	-0.125838157084646	0.429099172795493	0.63949643575499
ZDHHC16	12.001702775	11.6693437916667	-0.0405156712326211	0.480623159976718	0.670927237485206
MYO10	7.27932194666667	6.40515420833333	-0.184570767887988	0.0543356232968691	0.284306636410489
B4GALT1	81.6693919125	61.8766425	-0.40040056927261	0.0151339381226077	0.176687935380551
IGKV1-8	4.43881235779167	3.84053668166667	-0.208865793665358	0.26625877730831	0.525148142480239
CCL4	5.8367066025	9.57780821458333	0.714540998270744	0.00018605200004627	0.0400035962696889
PRPSAP1	7.692458575	7.13293879166667	-0.108948175728793	0.275404709441279	0.531545857951715
LRRC45	11.4944614666667	10.5233121458333	-0.12735001991175	0.27791948800939	0.532488721615954
DLL3	0.9183549154625	1.18639805833333	0.369464418737085	0.381971698597412	0.609358684881715
FHL3	14.0775718	15.609080625	0.14898705596367	0.522918956183388	0.69801227433461
PPIH	34.6810325416667	34.8583525	0.00735753354274404	0.307512639740344	0.554413510131889
SLC30A4	1.1418309125	1.01923695833333	-0.163859528781401	0.135885782531882	0.404991001907802
PCGF2	11.516198175	10.7283722291667	-0.102233322014829	0.285557411080063	0.537787339078776
ZNF248	1.78899780708333	1.5412935875	-0.215009924608832	0.0179568475006111	0.189358960012814
RAB33A	0.7778551775	0.909160616666667	0.22503361373682	0.22254073859473	0.489684272750445
AC090589.1	1.49970561825	1.39788275208333	-0.101435978315966	0.889022413204617	0.928797568815274
SLC39A14	7.02249058979167	6.1406180375	-0.193598919657936	0.460772445036084	0.658996941950363
BHLHE40	115.243394541667	128.529926666667	0.157420251522003	0.50942317435697	0.689955012651669
TMEM14A	42.3493497833333	37.2218730625	-0.186189163227019	0.11573621934042	0.381319173611939
AL645608.3	0.337513961791667	0.530157130833333	0.651472834072205	0.296069052090855	0.545484000268884
WDR75	10.6899416583333	10.9811425	0.0387741836309186	0.899532717337742	0.935468823382139
CASS4	0.2530105985	0.277998784583333	0.135880755438035	0.293335980650725	0.542743685254068
KCNIP4	0.27004180425	0.27734065375	0.0384763448759167	0.209851716005369	0.479611403946009
RPS15A	76.13038925	80.3029208333333	0.076980008765946	0.227620808078893	0.492935264689883
FAM129A	8.7471274325	8.69601040416667	-0.00845564543251864	0.89803012212523	0.934728197026613
HOMER3	13.7841376575	16.8662645625	0.291131475243618	0.600944605743577	0.74505220929441
SVEP1	0.6236939945	0.423817643645833	-0.557394718633995	0.0308061341158677	0.231619598738558
MTR	3.54520528916667	3.29450490833333	-0.105807494618442	0.498518374413367	0.683630432103678
MANEA-DT	0.231232735841667	0.1897787525	-0.285027177782073	0.274153101012373	0.531173107617642
TMEM9	29.2174147583333	29.968232875	0.0366054855847953	0.513085668249999	0.691296087528238
ZNF146	25.6403246458333	25.72802475	0.00492617067849377	0.99621301223788	0.997598901022823
ZFAND2A	7.09209255	7.52469783333333	0.0854222860719176	0.436896595514363	0.644158877490052
TMEM71	1.67686186679167	0.712469277083333	-1.23486414122525	3.04463443666414e-05	0.0229122580606416
RND1	2.2841596075	1.84127675625	-0.310956973975604	0.282995825252505	0.535766596098396
ZNF276	3.37846250041667	3.31996198541667	-0.025200119504426	0.949288364015132	0.968296356024553
GOLM1	32.726124825	27.5439524791667	-0.248707182709533	0.34782380678921	0.586472991509703
DNAJC3-DT	1.07531152375	0.901083127083333	-0.25502256779954	0.549183918446579	0.713176637681509
LAMP5	2.28262061866667	1.45160314041667	-0.653044014307573	0.216129188025993	0.484330649290517
FAM49B	9.409159025	10.3831858125	0.142111477201908	0.128093096723422	0.395359677358869
ARL9	1.13956520329167	1.27342161041667	0.160226677942519	0.799918495570899	0.870592335831699
HMGB3P24	0.340999881916667	0.285863189583333	-0.254446382636459	0.250718152808329	0.513217586717121
CD9	204.259839458333	167.280660833333	-0.288134910173333	0.0536258167431973	0.282658077682386
MIR324	0.5135138875	0.386213964583333	-0.411002963729724	0.314402367480449	0.559392870431575
MAD2L1	7.67448041666667	9.16629183333333	0.256269139100177	0.00406064302756188	0.107486105210218
AL591845.1	2.74989060920833	1.87271734583333	-0.554241063049188	0.00070916115545685	0.058704360448718
PDCL3P4	1.14146329945833	0.896257483333333	-0.348899309696919	0.0968627960508094	0.354243528035609
HOXA-AS2	1.48687183575	1.107629543125	-0.424804856964794	0.0198836434758415	0.196416229943933
ITGB4	92.67959851	104.383973541667	0.171576527050261	0.267134500242658	0.525883327707187
C20orf197	0.348521640183333	0.124036385083333	-1.49048485200636	0.0058386112017529	0.126028744532231
AKT1S1	11.631808125	12.9447217916667	0.154288582848691	0.0428906878688009	0.264075205785001
CHST6	2.97822591917083	2.53980740191667	-0.229734097503173	0.00092014659138162	0.0640751846894306
BNIP3L	23.6629215291667	22.3442014166667	-0.0827277225663714	0.36766896565375	0.599539780888751
SGPL1	14.85403125	14.1003250208333	-0.0751261005950652	0.278761210972745	0.533114313141361
GOLGA2P7	0.382863617125	0.34808335875	-0.137397726847433	0.258236371581716	0.518980501081196
SURF2	26.1849514291667	24.8844456041667	-0.073493682870108	0.782367698181665	0.860713642839766
COL18A1	18.7386017575	16.5760941875	-0.176909199830946	0.50942317435697	0.689955012651669
SAP30BP	10.0074477166667	9.6051695	-0.0591911003650658	0.24721161236017	0.50988357471471
HLA-F	42.90582956875	52.2271207833333	0.283625493446271	0.372738361710377	0.602642218405957
IGKV3-7	2.38053065395833	1.92450224645833	-0.306797851318345	0.403255430816816	0.623486824113112
HIST1H3D	4.65708541083333	4.40734846458333	-0.0795163743777594	0.802853740303483	0.872467773184408
CREG1	53.9820613333333	52.24838	-0.047093761872687	0.854635366390962	0.90578984226162
CAPZB	89.0008500833333	88.424529375	-0.00937248047241912	0.950800194569034	0.969241304186006
SARAF	55.3937757916667	48.691143125	-0.186064508657262	0.0261405302097837	0.215959390295997
FBP1	14.1092979466667	17.4821512458333	0.309236521120089	0.215425087950669	0.483538199038947
KDM4A	11.7625537958333	12.4174980833333	0.0781732029828386	0.541613702282319	0.708682245711379
AC027601.2	0.211451952458333	0.180784441666667	-0.226059357100686	0.069664305653643	0.313108031441038
ITGA3	36.4642432770833	40.1911892083333	0.140396810696444	0.197034969041313	0.466482331967393
SPR	25.37954065	25.4872744375	0.00611114468628582	0.447040764837339	0.65042683035829
LINC01436	4.80493619658333	3.99725117270833	-0.265509044668754	0.199638367291131	0.469332156315306
PI4K2B	8.70601231666667	8.86643977083333	0.026342860053894	0.54791859951148	0.712483532321086
AES	81.8601045833333	83.2481810416667	0.0242582399422409	0.321208573451821	0.563937342743197
PWP2	0.287810553191667	0.279166412041667	-0.0439941186892905	0.584532274149744	0.735581576297848
COL7A1	38.22862487375	35.9287689083333	-0.0895138032105489	0.620907364955026	0.757813662675666
MAMLD1	1.14532527720833	1.0066043875	-0.186260596735821	0.0597839214832223	0.295987620836193
GTF2H5	3.92529602083333	3.85438239583333	-0.0263017475153924	0.576083574318207	0.72995864506446
SPTSSB	5.85955555370417	1.954040205625	-1.58433108863958	2.25069076851175e-05	0.0186312181817403
AC004951.4	0.456028387041667	0.319652170625	-0.512620742039308	0.0375411258844399	0.250415342523282
AC092653.1	0.226256156375	0.20366126125	-0.151785459154818	0.285535386810948	0.537787339078776
IGF1R	8.12149688458333	7.40104699375	-0.134016280145857	0.122940358295602	0.389774142463038
PIK3IP1-AS1	0.488941039791667	0.369700085	-0.403305129363214	0.0231118492899111	0.205830971943931
SCML2	1.04031965741667	1.32633408541667	0.350417325209548	0.0185169437929078	0.192084286613648
EID1	43.0462467333333	35.7031697916667	-0.269835287363719	0.00308794009653213	0.102043784906559
TRAV1-2	0.344675091625	0.368643602083333	0.0969896744787166	0.467500031100982	0.662758257594589
TACR2	0.738699419375	0.513067152291667	-0.52583977976139	0.08875081329497	0.343950951524233
AL451042.2	0.853852853833333	0.691510817916667	-0.30423564784036	0.207104503942767	0.476887644961954
DOCK2	1.04914869195833	1.18516725729167	0.175871514283326	0.140427279057244	0.409099776891031
OCIAD2	32.6484234333333	30.5352552083333	-0.0965374238210002	0.125730499699576	0.392901878638388
AC092809.4	0.315372255920833	0.276989205	-0.187225996512926	0.491318058904096	0.678533682283635
ATG4D	14.0300921333333	13.7087545625	-0.0334269744063977	0.854635366390962	0.90578984226162
NT5DC3	1.64216319508333	1.2107942875	-0.43964373286271	0.00932170101390297	0.147375132613002
AC132008.2	5.56031200333333	4.93736010416667	-0.171425967291677	0.0454903159065827	0.269651869011594
FAM131A	3.75175975916667	3.17795523333333	-0.239468646903013	0.107202549164238	0.370299479232865
GBA2	11.8457131875	10.9225758958333	-0.11705193021267	0.480623159976718	0.670927237485206
AC079949.1	0.172224179375	0.36022770625	1.06462144394058	0.0102164292553731	0.1535043415368
NPLOC4	16.9612038416667	16.0193530625	-0.0824226844852278	0.140939012027898	0.409200955602664
MIR641	0.2746137825	0.168898002083333	-0.701251771833763	0.0955294050391126	0.352874794696017
IGKV1-12	2.1038311715	1.77061268541667	-0.248770272990993	0.97270233628644	0.983333936591458
DDX24	17.7126975291667	16.3858074375	-0.112337176143649	0.117061106380083	0.382713996293178
TPST1	7.81390521791667	5.88744535833333	-0.408401990780521	0.00770857732617544	0.1370818541484
RPL7A	487.77304625	543.49365625	0.156053157220574	0.111404913349059	0.375569078681943
COL4A5	7.99030308820833	6.094572441875	-0.390725214816841	0.0634814260773574	0.302011060384118
IGLV2-5	0.337880821666667	0.281776876666667	-0.261961239275674	0.117771445523418	0.384257397681297
NCOR1	5.7492525125	5.5612231875	-0.0479721589396465	0.578677534871018	0.731286563416882
CORT	0.40483074	0.311161509791667	-0.379655230143964	0.0130531266891405	0.167007392168014
HSPB3	0.874918524791667	0.311844047291667	-1.48832395487136	0.962797433851468	0.976047569943893
TMEM54	105.467827008333	99.621189375	-0.0822784309699225	0.0766653468344867	0.324954296516068
CISD1	11.1472983166667	10.0027601875	-0.156295941884296	0.107617050570398	0.370494466467771
AC091390.4	0.459624411916667	0.469786329791667	0.0315493077769133	0.751923731783314	0.841024814444301
DIRC2	7.60276408958333	7.31357920833333	-0.0559464029317738	0.102326578057208	0.362223396689146
AC073343.1	0.351531716708333	0.342439337916667	-0.0378064196572199	0.0467318977005002	0.271104295449283
AP2M1	136.60668325	125.77148375	-0.119223210647177	0.262255174313354	0.522239194843864
NT5M	2.29352261579167	2.10705160625	-0.122339484197386	0.153655221048375	0.422437037475406
SDHAP1	4.78494806083333	4.14770304166667	-0.206190657909302	0.0387774838291125	0.252656443240766
ELAC2	11.978512925	12.3840307291667	0.0480321408720998	0.816096215927705	0.880558456132631
SGK3	1.64812006041667	1.49028086041667	-0.145237093554864	0.220388597470665	0.488454299829228
LINC01578	12.6850631541667	10.3950591041667	-0.287232740969976	0.00578897747749913	0.125942590167511
PWP1	19.343839925	19.2139839791667	-0.00971752129209857	0.578677534871018	0.731286563416882
AC107027.3	0.762978511708333	0.840754425	0.140042040850225	0.288997171068217	0.538931872516941
LEXM	0.3919670283125	0.384465771041667	-0.0278771411936545	0.57478289155501	0.729378476115653
BACH1-IT1	0.340884596458333	0.263317932083333	-0.372477636948854	0.0153733457441677	0.177119771844426
APEX1	84.3138700416667	80.4666502083333	-0.0673790058650212	0.312943920860796	0.557527122971197
AC004825.2	0.731761360958333	0.577894891666667	-0.340566122175902	0.00616982214436095	0.127789045502719
UBA6	8.4592224875	8.69065870833333	0.0389404632184331	0.438017136386169	0.645006822912871
ZNF252P	2.3836741725	2.4661872375	0.0490952905476543	0.354690749618302	0.590830068485824
THOP1	8.874627175	10.2002745833333	0.20084957096943	0.0792280289161412	0.330070268428695
TRAFD1	16.6429783083333	18.1446512083333	0.12463069342697	0.34977710880699	0.587849945529238
AC010275.1	0.170021903916667	0.688417692708333	2.01756355520595	0.0476916868886669	0.27341168463428
ECM1	38.2259456166667	30.9839732791667	-0.303030028496921	0.0659566996874067	0.307080742414147
AC009533.2	0.238965918458333	0.16055911125	-0.573700338346943	0.215894928786036	0.484330649290517
ATG16L2	3.79011068416667	3.24242993958333	-0.225164578676914	0.148254598582004	0.417290713632742
SIL1	13.5397610708333	14.6251620416667	0.111250328696034	0.166642566536947	0.435712939290223
AL596220.1	0.203529173583333	0.193401843333333	-0.0736340578178907	0.631670726508536	0.766205622981561
PAPSS2	5.73078034291667	3.93405199166667	-0.542715575631088	0.00234715147659518	0.0907930837535276
HOXA9	6.14597544233333	6.58517405854167	0.0995795718098003	0.519220165692158	0.695486170161761
CD47	22.6792657216667	27.9754595833333	0.302787900694615	0.00646081538150935	0.128873806573818
MIR6797	1.03911394083333	1.21813455	0.22931963885986	0.213058399999073	0.482021390062455
MYMX	0.317969764666667	0.27699222375	-0.199044113250532	0.336841591935014	0.577686824408938
RRAS2	7.35264307125	7.47070158333333	0.0229807827139399	0.341042006363167	0.580971003062697
CLEC5A	0.849878304791667	1.04906991625	0.303782651161282	0.0203926667045188	0.197513893452942
P4HTM	4.54327671	4.49860179166667	-0.0142565082256731	0.671332820637639	0.790623572234795
CDC37L1-DT	1.26931982875	1.23826609583333	-0.0357342546091658	0.746166750697869	0.83758473348407
KRT17P1	0.368279669979167	0.321862698	-0.194356372213356	0.746876852822816	0.838211305269424
THNSL1	2.51272043541667	2.35906035833333	-0.0910378348073559	0.247987991277822	0.510403926354503
KCTD1	7.67178311583333	7.68088793958333	0.00171116616317857	0.920604440379478	0.948859311145031
ZNF470	0.282354337208333	0.429937208125	0.60661917857262	0.152563309837472	0.421253862186322
SNORA26	2.34589328458333	2.49660283125	0.0898289440806859	0.496111511351586	0.682025337444014
MORC4	8.77465524291667	8.4846410625	-0.0484888141618911	0.881526869148043	0.925111488692634
NOL11	13.7281753083333	14.4030636041667	0.0692358315749906	0.973495862289943	0.983775712389202
CXCR3	2.48803243641667	3.54932816729167	0.512540676719476	0.0130531266891405	0.167007392168014
AC016737.1	0.440010257041667	0.313181336041667	-0.490538916519364	0.0348405843306613	0.24545562305465
TMEM101	12.1024610658333	11.3797891604167	-0.0888266246994713	0.366660263545895	0.598779574202588
AL513550.1	0.917273801708333	0.918294397916667	0.00160430894427613	0.724706505976953	0.822924616800716
TFAP2E	1.62738625775	2.31708912916667	0.509756826774549	0.0127094312796051	0.165386594659604
WBP1LP2	0.570974015916667	0.674182753541667	0.239714629390967	0.0849051575033404	0.33978481692659
LRIG3	7.32321821	5.65747714166667	-0.37231893400411	0.0175014940186489	0.187422208908636
RPL22	59.1475302083333	65.39179	0.144791587409588	0.08286501642601	0.336500665182492
SF3A2	34.9846665416667	38.0193727083333	0.120011988187914	0.0741706524801643	0.321542111144698
RAB40C	13.307187975	12.6068232291667	-0.0780009592373196	0.255845687968556	0.517631823293097
TRAV3	0.333229058625	0.353841064375	0.0865872733209812	0.250426396088267	0.512872267891805
AL807752.5	0.283540933916667	0.199221522083333	-0.509183516077446	0.0715927869731022	0.316330445990574
AC083801.2	0.3062306490875	0.125664658125	-1.28503971830049	0.00424240749068457	0.109182434594811
ASPN	4.268789380875	2.12905540833333	-1.00361348657173	0.0461087329422379	0.270191332363561
AC012360.3	0.704992160083333	0.6451728125	-0.127921569215833	0.652062491010188	0.779630721540021
AFAP1-AS1	1.0801683098625	1.52254804945833	0.49523163023751	0.634373505601527	0.768021557948011
AL049780.1	0.295376290458333	0.248514601666667	-0.249223406213549	0.406729607701853	0.625432614719809
AL450998.2	0.261834449583333	0.240217147708333	-0.124315784947121	0.573495114847755	0.728854311922886
HLA-DRA	667.319621291667	880.525196458333	0.399986363504746	0.0283908608454552	0.224362335158643
NUDC	61.0929535833333	63.06403375	0.0458114614904606	0.525392311463356	0.69956531354249
CYP2C18	2.46918480589167	0.96335680075	-1.35789268233737	0.000356738495360677	0.0498355648755862
WASH8P	8.182086405	8.66661210625	0.0829993624535934	0.314768300370896	0.559392870431575
CNTN1	2.4765079594	2.38719293370833	-0.0529920875318102	0.435777649694073	0.643311254804411
AC010970.1	0.746024289354167	0.679880086145833	-0.13394228962765	0.206411634639795	0.476242931557133
ASLP1	0.363067651875	0.323160217708333	-0.167988788918909	0.27042125593615	0.528209565188888
AL031123.3	0.272353469941667	0.351830901708333	0.369401953851869	0.779437931843108	0.859277172845879
FBXO16	0.267672054045833	0.302978690729167	0.178749804678807	0.881526042075314	0.925111488692634
SLA	2.24261563708333	2.587380286875	0.206309735972517	0.102726048054534	0.362985825961001
CRAT	15.5111708525	16.0105341895833	0.0457138524530434	0.724706505976953	0.822924616800716
Z83851.1	3.89612942833333	4.23566589583333	0.120547191647231	0.500930888481716	0.68540593303333
P2RY6	2.27379111979167	3.24445745208333	0.512877518436439	0.374778186538482	0.604052536636595
LINC01503	17.7359001166667	15.3344916333333	-0.209892211112311	0.704869814886279	0.811080390273647
NBEA	0.626054126033333	0.394147625291667	-0.667551309517856	0.0286662708049855	0.225034983142409
PPAN	3.78550610416667	4.20388408333333	0.151236694825618	0.0363384726886115	0.248873933082684
SCIN	1.255516810875	0.773426751041667	-0.69894477597692	0.00833977440503082	0.140891127601725
PRADC1P1	0.319615451166667	0.29216372125	-0.1295601081798	0.518523721863797	0.695340899009965
AL021068.2	0.335267740541667	0.254027875	-0.400326858137412	0.49498199661318	0.681150522477584
AC127537.1	0.256892358208333	0.238613268958333	-0.10648970337843	0.28214543412525	0.53550381833975
AC025287.3	0.518746350583333	0.460383345208333	-0.172193638330763	0.415922073279997	0.631338208968885
AL021392.1	0.747030986791667	0.629040479791667	-0.248015227246703	0.168983102060713	0.437753753358968
B4GALNT4	3.25805522416667	4.36667542166667	0.422524240665064	0.190524053139923	0.459946955932424
NOP16	10.372734725	13.0770256041667	0.334238129875002	0.0133339755066765	0.167876272614856
SLC9A3R1	125.755580125	121.593651875	-0.0485545068878608	0.798451929517943	0.869625034214793
SPDEF	19.9598071131875	9.75970740779167	-1.03218797676553	0.047155157182129	0.272210872492095
Z98884.1	0.4895260535	0.464639840416667	-0.0752727818797161	0.654800781893036	0.780988053367655
AC106782.2	2.93289913791667	2.65202513541667	-0.145233008702838	0.85910644707456	0.90884129953779
CHCHD6	6.76419375416667	7.37605775	0.124931966202535	0.0640247491592869	0.303115169311168
LINC02035	2.53374321916667	2.36580505	-0.098939126909241	0.251110562964296	0.513217586717121
MLX	11.6018421583333	11.9160309791667	0.0385498825301838	0.386120134551894	0.612025365978091
PBK	12.7509461875	13.2955416458333	0.0603382455695582	0.393445670102167	0.617195993387481
PTPN14	3.24085100083333	2.86754085416667	-0.176558653191325	0.197034969041313	0.466482331967393
SLC7A9	0.2951286134875	0.138484384520833	-1.09162049323	0.135388254089754	0.404797810376397
C9orf85	2.27517620416667	2.14633678333333	-0.0841018129200151	0.298599970861531	0.546800256341501
ZNF609	3.93590527916667	3.79609285416667	-0.0521802196682575	0.46540154184828	0.661730326935771
CDK5RAP2	7.71703428333333	6.70441441666667	-0.202935186617724	0.0624062061523246	0.299912089712013
USP35	1.72763491166667	1.53640854583333	-0.169236482033828	0.186061599226038	0.455753193784034
KLHL26	2.53488719083333	2.502298074375	-0.0186678909864806	0.993183479356544	0.995950677421378
AL354919.2	0.246076622708333	0.346148282291667	0.492282580813531	0.17697479147026	0.446373346676055
TMPO	25.672608525	22.7638877083333	-0.173482923790242	0.181056801150155	0.450627841226994
AL353764.1	0.461587165625	0.393623542291667	-0.229786600951206	0.00711966883286222	0.133659375362598
PLN	0.8979792926	0.576794961229167	-0.638623615281444	0.267951648221994	0.526431982058064
PHKB	5.6765000625	5.38125079166667	-0.0770601422340884	0.256640867874502	0.518417058141808
MTMR8	0.372205439745833	0.346299457083333	-0.104079014668988	0.933424824022174	0.957602019240991
AC126755.1	0.2174667981375	0.2220986495	0.0304054668962546	0.872545372967438	0.918481428567425
AC024560.1	0.310125047116667	0.145973026458333	-1.08714824314323	0.516569325448581	0.693764910067902
DDIT4L	0.699525613158333	1.12541271652083	0.68600538242361	0.309288443599751	0.555668099639435
CRADD	1.91629065208333	1.66691014375	-0.201140060779353	0.0456956736510411	0.269964617474762
JTB	112.698460666667	120.03905625	0.0910360715252709	0.202359854824084	0.472134971317296
AC098614.4	0.207371802875	0.1864636125	-0.153325616036975	0.00745678963225677	0.136037744856626
ARAP3	5.05033268333333	4.3218179	-0.224740140981217	0.0306593265686374	0.230935309677143
STAP2	26.8412000516667	27.5798872291667	0.0391673829708763	0.572202956018459	0.728106382279733
WNT5A-AS1	0.980738698083333	0.638167618958333	-0.61993339776529	0.077933629223731	0.326669209002223
ATP7B	2.166615529	1.90080637041667	-0.188831590181031	0.215425087950669	0.483538199038947
PARD6A	4.0613278725	3.9169159125	-0.0522333441102567	0.288997171068217	0.538931872516941
BX640514.2	1.029756250625	1.18121309020833	0.19796636622745	0.289854186310577	0.539631873839385
SERPINB11	1.15734192724167	0.474676845166667	-1.28579757827713	0.00991445118639169	0.151395415532724
HMGN4	38.0158885541667	40.8845697291667	0.104953945546971	0.343938057780092	0.583586078587627
CEACAM7	15.5323731496042	6.4756286970625	-1.2621861009367	0.093840146574611	0.350570884703274
NEBL	4.46697105958333	3.024173118125	-0.562756179118725	0.019092269226142	0.193802335565915
OSER1	28.893036125	28.6489352083333	-0.0122402929997474	0.46540154184828	0.661730326935771
PRPH2	0.218720493616667	0.2184022720625	-0.00210053914025599	0.685231657483384	0.798866122030502
AL031777.1	2.41171929495833	1.49854240458333	-0.686502090035574	0.0193857481135431	0.194751484082415
COX5BP6	1.25413330704167	1.3016044575	0.0536003904704018	0.184799812428057	0.454615744144684
AC087741.2	2.62349264166667	2.01528743541667	-0.380503122115321	0.00676409740106643	0.131285341819526
RNASEL	3.29493771625	3.01047362916667	-0.130260714519815	0.275404709441279	0.531545857951715
TBK1	7.74260390333333	7.53156170833333	-0.0398697923415501	0.413749352475244	0.630062019828931
NCAPH	10.156721725	10.6398651458333	0.0670450456297451	0.161465584538739	0.431155106498052
ZW10	8.26820797083333	7.6956046875	-0.103539985657086	0.293335980650725	0.542743685254068
KLHL25	2.48028255416667	2.1146684	-0.23007302915618	0.00699989128253793	0.133658348527756
AC011374.2	1.4319141655	1.63488248125	0.191241921086487	0.0335537057250005	0.241109006937113
UBAC1	27.1198677708333	27.7058547916667	0.0308407340101367	0.704869814886279	0.811080390273647
PHF6	5.57229573458333	5.70010429166667	0.0327164885914488	0.486549055083757	0.674648756781129
VCPKMT	6.0747835375	5.232205175	-0.21541388654677	0.0123075880096302	0.164193736573278
RAB41	0.415338215666667	0.48702598125	0.229712115821285	0.322135589499891	0.564487385664712
RF00410	0.782793316958333	0.737241812083333	-0.0864935445207372	0.0961016637072322	0.35341162690736
SCNN1B	8.672604540875	6.383606160625	-0.442093679474646	0.0760353480156552	0.323526399832225
AC072061.1	0.343947289625	0.304043539583333	-0.177909551957508	0.105966629866711	0.368335822816138
CCSAP	3.72372865666667	3.97899366666667	0.0956556533182844	0.141452177394572	0.409276869791075
CTSV	17.5036532025	12.1469999854167	-0.527056012489556	0.103931860976411	0.364863572831439
FBXO22	3.05930225958333	2.75396964583333	-0.151689994232071	0.0613460942373599	0.298018173765766
ALDH1A3	7.33132366628333	4.29015204791667	-0.773044920238322	0.0338715529499377	0.242550791798948
TMEM116	1.60838512875	1.1393939375	-0.497346267011882	0.00406064302756188	0.107486105210218
TMEM218	2.77027009875	2.43263751666667	-0.187505281887251	0.0281177334765015	0.223698796461777
SHLD3	1.60966172341667	1.68331969375	0.0645516650392522	0.424680066203796	0.636646501113922
LINC00431	0.353650186208333	0.246877393958333	-0.518528282939207	0.539145380426182	0.707129122897558
AC012645.4	0.449191278416667	0.358601492708333	-0.324948422812963	0.124795022285374	0.392199390462538
DAB2IP	12.3809887654167	13.062771125	0.0773344463641998	0.542871779119079	0.709823501429116
NEK3	2.19042557916667	2.04032510833333	-0.10241214757551	0.681050646794612	0.796571847992342
ZNF662	0.952255366375	0.485840706041667	-0.970865142148457	0.000126043497899922	0.0344101878159388
TRIM16	9.49007829041667	8.67475089583333	-0.129597659263058	0.433544895394393	0.642363458756897
RASSF1	10.0117743208333	10.8707405	0.118752541954443	0.268774727943431	0.526981809075254
MED10	21.9434775583333	22.0921466041667	0.0097414270444256	0.944753989280807	0.96503868747119
VRK2	6.84071777083333	6.7820323125	-0.0124300516323155	0.845707333857664	0.900188415799632
ZNF217	9.77786796291667	9.65800027291667	-0.0177954195242589	0.540357082471652	0.707709188940801
KRT16P2	3.84630289600833	6.51538269395833	0.760377541587514	0.0650631802300869	0.305518564467074
DEPDC5	2.45488600958333	2.36367522291667	-0.0546242179670609	0.281296777625046	0.53542762133367
RAMP3	6.96766399	5.24952807083333	-0.408487321544204	0.051315483588401	0.279283085565275
AC120349.1	0.286502308166667	0.191365635416667	-0.582214981532584	0.210654191099617	0.480185982079755
FABP3	4.54773385375	9.23410442083333	1.02182422061633	0.0391370202062027	0.253899885005444
EHHADH	5.15716636	3.89737061666667	-0.404077455068484	0.0214449064491166	0.201042962158309
AL844908.2	0.704081910625	0.546214597916667	-0.366275405608177	0.0582545728256302	0.292973249231388
SPEN	9.00777235958333	9.06849529166667	0.00969281980180003	0.751923731783314	0.841024814444301
DDX39B	14.4994162958333	14.4840097916667	-0.00153376548273121	0.991668747039251	0.995034410665566
SEPT1	2.86423486625	3.24688905833333	0.180908292652673	0.099175150642417	0.357254959537828
BICD1	1.37323489416667	1.29401635833333	-0.0857225667325924	0.113554301348002	0.37819453090274
CD14	30.5023417791667	39.4308277916667	0.370403989967216	0.0880413483733559	0.34304837930555
AC007731.2	0.391919952791667	0.315280362916667	-0.313923707691105	0.263060734096162	0.522655597866445
PPTC7	11.13402015	10.6970784166667	-0.0577577773400244	0.935690753886128	0.959035233166516
AC241952.1	0.42098439515	0.328199409375	-0.359194114555239	0.0916348662784268	0.347800744178275
C8orf58	3.06702249	2.791248025	-0.135928420460468	0.241061834069027	0.504362406779579
NAGS	2.02718438054167	2.224426045625	0.13395582108693	0.473564304445385	0.667148623587287
CHMP2A	65.7874174583333	66.698268125	0.0198376215319875	0.323064349684945	0.565038387215714
CUL2	8.7992735125	8.94355033333333	0.023463237154171	0.114859529774515	0.379991900325079
HCG4B	1.44308837220833	1.84916023104167	0.357710590048278	0.805791673213945	0.874397884555905
TRPV4	7.92101269166667	6.14504922291667	-0.366260321988235	0.0832022543148536	0.337043435878815
AC012254.4	0.223314388375	0.1655146225	-0.432117529954729	0.296818070166644	0.546050624551297
TMEM182	1.06064808208333	1.00105044166667	-0.083431384807016	0.502139461611395	0.685925819013057
MT-TM	0.835380132916667	0.652712652083333	-0.355984829053663	0.276342028840369	0.531805024930972
AC026367.3	0.784620743875	0.732897124791667	-0.0983847734820575	0.772180041417578	0.855016905143755
FNBP1P1	0.379262386916667	0.326368292916667	-0.216695395940014	0.50334936120201	0.686389553911812
EMC8	8.657812125	8.22305685416667	-0.0743276906237416	0.378878487826741	0.607115006238823
ZCCHC17	22.8068614416667	21.7569672916667	-0.0679904512999112	0.168983102060713	0.437753753358968
BBS10	3.64625404125	3.33962183125	-0.126730334612446	0.258236371581716	0.518980501081196
PAFAH2	4.81204602958333	4.76393777083333	-0.0144958746148993	0.69082170047693	0.803008079273752
SUCLA2-AS1	0.778760012166667	0.88955134625	0.191899076100986	0.573495114847755	0.728854311922886
MAP1A	0.659066966625	0.56283514125	-0.227712654677612	0.369691549091771	0.60052716843453
SCARNA8	0.328750971833333	0.254855060416667	-0.367318159454284	0.392558582699925	0.616505397000565
AC005840.1	0.621179157125	0.626501567916667	0.0123086973744263	0.418647367140747	0.633342927547573
AL049539.1	0.516769377791667	0.358397043541667	-0.527961846282119	0.0478991998751714	0.273784875777441
LARP7	12.1604616333333	12.3983751041667	0.0279530603259648	0.615555772137887	0.754228934540768
LYPLAL1	5.92448269833333	6.49408382916667	0.132436818573442	0.299483396679852	0.5472678935355
YTHDF1	25.6593296666667	26.908795625	0.0685943393061574	0.660293726429512	0.784261635322979
NPIPB3	0.255442828945833	0.25216061975	-0.0186574497772989	0.777996766117554	0.858529377979766
CGN	9.83996665625	7.83179600416667	-0.329310239489493	0.0118530292556972	0.163260193308921
MT1P3	0.255496968083333	0.198306069375	-0.365577337665937	0.718815253359682	0.820188883346377
RN7SKP296	0.305230174041667	0.214817336458333	-0.506787161056655	0.0695756028156771	0.313108031441038
TRMT1L	4.83947814708333	4.72427983333333	-0.0347570640654102	0.672717768698057	0.791635182213735
GFOD2	3.36028954166667	3.29554010416667	-0.0280706221048417	0.88452385216129	0.926143239083121
KDM1A	24.0272663125	26.146611875	0.12195149550459	0.193109149883896	0.462278063255897
VWA1	17.5715053541667	16.3721408333333	-0.10199481057075	0.259036697007477	0.519328112818575
AC008764.2	1.84464270895833	1.73697886666667	-0.0867612047346926	0.797718664206335	0.869625034214793
SLC25A21-AS1	0.971821344333333	0.515420146145833	-0.914942190349864	0.000248164750510038	0.0439227373823825
CYP2F1	0.2707035758375	0.0614704575416667	-2.13874881624262	0.0207316152656063	0.198745004248626
AC023886.2	0.778220169791667	0.721755805416667	-0.108667565572152	0.565762997595412	0.72324702248395
PDE6D	7.30124609166667	7.4943880625	0.0376679755475244	0.890522735448718	0.929602421695396
SYNGR3	4.396600043875	5.06950018541667	0.205455217962819	0.251110562964296	0.513217586717121
AL157838.1	0.266289964745833	0.231854717083333	-0.199776982341181	0.340080135939018	0.580450178413029
FAM126B	1.76254097875	1.9073754	0.113932015260647	0.383006281108318	0.610185911280727
EXD2	4.49428599625	4.22717547916667	-0.0883979311027558	0.317517951633219	0.561686847658892
ALDOA	268.735370208333	315.920016041667	0.23337312877662	0.00401209829323848	0.107482685020803
LINC00857	2.128299106475	1.676799317125	-0.343990883823489	0.128093096723422	0.395359677358869
IGLV10-54	9.21458470958333	3.45192227958333	-1.41651916432262	0.370485757279924	0.60117534360909
PCBP1-AS1	0.702125515833333	0.620531577083333	-0.178224330852433	0.064297847327806	0.303280672466996
SAMD5	0.525943533395833	0.37458241	-0.489624762794121	0.241061834069027	0.504362406779579
HIST1H2BK	110.8780710125	98.9269323333333	-0.164538818043689	0.230560544252692	0.495735113071113
AL121658.1	0.419788265166667	0.354962007708333	-0.241997219495891	0.241824610372742	0.505192208117491
AL354696.2	0.207279976	0.198343987083333	-0.0635760916050128	0.654801592703335	0.780988053367655
RNASEH1-AS1	3.81748511666667	3.21702593541667	-0.246894965424146	0.0987867277135378	0.356709501423191
TCAF2	1.10655623866667	1.41065926604167	0.350292782759482	0.106789313498684	0.369488792953858
TMEM159	20.3772529433333	18.1670189166667	-0.165637872328791	0.366660263545895	0.598779574202588
ANKRD13D	8.31201599166667	8.42919702083333	0.0201967743346092	0.386120134551894	0.612025365978091
RAB21	5.47241348333333	5.2257848125	-0.0665295226074734	0.255845687968556	0.517631823293097
UBR1	2.50013983333333	2.0513112625	-0.285462366840826	0.0107518142251454	0.157111241228162
AL136164.4	0.762767811320833	0.3985058511875	-0.936643056241182	0.0113516098050046	0.16090809925207
HOXA10	4.63807824858333	3.18424640583333	-0.542575179810393	0.297718286675856	0.54633384551158
C1orf53	5.71370181791667	5.84547635416667	0.032894848292659	0.899532717337742	0.935468823382139
AC011477.1	0.678558755791667	0.737303885416667	0.119785616933162	0.668566274311438	0.78933061666549
PPIEL	0.546370987875	0.473580612083333	-0.206270859332242	0.503349522019089	0.686389553911812
TCERG1L-AS1	0.259253398041667	0.190233210208333	-0.446593770072113	0.545000592372751	0.7110414043539
TLR5	3.31517322166667	2.33632206208333	-0.504845091313713	0.0236919627113402	0.207866526046078
AC103691.1	2.1557594125	1.70422482229167	-0.339080509873934	0.0121761638959667	0.16389314590376
MCTS2P	2.11069805320833	2.31811363875	0.135231083884043	0.641153252178844	0.772781977509678
TBKBP1	2.72782847208333	3.16027818125	0.21229862674245	0.0163646348406272	0.181590411810606
EMC7	40.2560494583333	36.923424375	-0.124669241315186	0.148788092653822	0.417797771705678
KCTD21	2.41198443291667	2.09211699166667	-0.205257066351592	0.0488709517328217	0.275769419525766
DLGAP1-AS1	3.47706249166667	2.65428310833333	-0.38954673807658	0.0182350128954526	0.19035237925417
MAN2B2	6.53635457083333	7.00999835416667	0.100927859529808	0.210542622642929	0.479997749996741
EIF3EP1	1.57943966875	1.26539015833333	-0.319830549902041	0.0425021115019877	0.262659558800638
GPR68	8.0770558	9.79678072708333	0.278478243791216	0.146135477580759	0.41492350657298
MIR3174	0.27970461625	0.21917844375	-0.351798148386756	0.288322018048034	0.538931872516941
CSF3R	1.11691980041667	0.904528406041667	-0.30428788247655	0.646598375610321	0.776236872351858
GNPNAT1	9.2549716375	9.27159404166667	0.00258883021377443	0.780909985882933	0.859681210604285
LY6G5B	0.9428474154625	0.885512671145833	-0.0905113618246157	0.450451694796069	0.652008940290586
AL391056.1	0.928384143933333	1.51841051822917	0.709768103328812	0.394498766509958	0.617911590408609
LRRC37BP1	1.36813866375	1.38992176458333	0.0227892215034297	0.541613702282319	0.708682245711379
RBM8A	30.3779299583333	30.9649779166667	0.027613853469223	0.43577770733459	0.643311254804411
POMP	74.79274375	74.9167922916667	0.00239081973775335	0.366660263545895	0.598779574202588
AC245033.3	1.73602005395833	1.64898846666667	-0.0742023051064891	0.409958357668251	0.627238829070205
MT1X	78.6730314458333	102.89603725	0.387246341963431	0.396610783295734	0.618877297666746
AFG3L2	10.1230370875	10.5637658125	0.0614820353286682	0.389249396563344	0.614397274239939
FAM189B	10.1948379041667	10.9423902083333	0.102089071630013	0.0757219359875003	0.323106281497179
PRDM2	4.61821695875	4.1969953125	-0.137979099008045	0.206421797345614	0.476242931557133
ATP6V1E2	1.12983507879167	1.18211729791667	0.065260998016347	0.614221047599514	0.753206700544964
ERVK13-1	0.787082250833333	0.673513166666667	-0.224808257048902	0.201018903714482	0.470664541068726
HOXC13-AS	1.6142351926125	2.40826567041667	0.57714376003421	0.178450353014415	0.447927957848307
HLA-A	682.161079958333	745.570458125	0.128232251227523	0.791129859917454	0.865693718492622
HNRNPLL	5.72660652083333	5.82827547916667	0.0253885911362839	0.814622158957066	0.879942876211469
TRIM36	0.742863898175	0.656576498541667	-0.178134804357024	0.790398628306151	0.865693718492622
CAVIN1	69.1072678375	47.9634065208333	-0.526903315803781	0.0183285694191048	0.190607911622298
AC060780.3	1.00630726541667	0.898956816666667	-0.162747164734662	0.770177277292249	0.854037195775812
SPATA7	0.711032646875	0.636437645833333	-0.159896627481207	0.497314438209264	0.682827818791887
CYBB	7.61293311583333	9.66830273541667	0.344810244385121	0.0519996682585611	0.280243003804928
GNAO1	0.479848961916667	0.441509728541667	-0.120135144517451	0.0302225034021712	0.229782700029626
UNC5B	13.271015415	12.2883636875	-0.110985940988333	0.654801592703335	0.780988053367655
GCNT2	2.001466026125	1.656421573125	-0.272987229406005	0.0326154286201751	0.238086876647098
AC008760.2	2.07430395725	0.767347071041667	-1.43467615299752	0.943242522925007	0.964089999203854
AC011498.7	1.7390351875	1.46015100833333	-0.252169544452764	0.117950960075885	0.384257397681297
ZC3H14	2.3205713475	2.17681438541667	-0.0922616590613241	0.272905504599481	0.529624139508734
NEDD9	4.61440096291667	2.79384949375	-0.723889066703747	0.00225984188936461	0.0892934184255859
CA9	44.09644458	55.6323312291667	0.335261223393362	0.0279820210696366	0.223478215546987
IDO1	36.68491231375	62.68111019375	0.77284389597077	0.0121761638959667	0.16389314590376
PTX3	0.8266147524125	0.548350754	-0.592116099277675	0.464225803112362	0.660932846676924
CBX1	33.482769875	29.6460259791667	-0.17558015445585	0.0605608334742316	0.296465156416138
CPSF4	8.80976847083333	9.4434974375	0.100217162266785	0.205061289651881	0.475090219909955
PP7080	8.67838776666667	6.87304572916667	-0.336477491687051	0.095345325398415	0.352273422739602
ZNHIT1	14.8873761	15.8243613958333	0.0880577784422019	0.241824610372742	0.505192208117491
ANKRD65	13.4811108008333	13.371005675	-0.0118313958180711	0.359647749989266	0.593829475298922
RARA-AS1	1.41185981375	1.03504146666667	-0.447908280486262	0.00099129726098165	0.0658290242467227
ANKMY1	0.988586889583333	0.94816323125	-0.0602323259203382	0.514309540398437	0.691875253988504
SPC25	7.48966228333333	8.11460558333333	0.1156203056417	0.202359854824084	0.472134971317296
IL2RA	1.571365406375	1.78520075708333	0.184067618606812	0.0687997337345445	0.311300462341929
AC061992.1	0.536926432708333	0.425039893958333	-0.33712617204919	0.630320922811002	0.765297294600765
SYTL3	3.40426518833333	3.02564190625	-0.170102175287693	0.370705429023025	0.60117534360909
CX3CR1	0.460033490645833	0.314804460833333	-0.547282909616282	0.274569911511946	0.531173107617642
LINC01559	1.526984412	0.640434785208333	-1.25356175960555	0.0158034380809725	0.178961505382066
H3F3B	152.112229666667	143.418506458333	-0.0849049501746855	0.298599970861531	0.546800256341501
SMIM5	1.553109300925	0.905143405	-0.778941077176675	0.00732575964276855	0.134761418495196
ZNF230	0.954890945833333	0.850464227083333	-0.167085424935572	0.40298693504682	0.623188090475916
AL109811.3	2.94886192208333	2.54047849791667	-0.215058017514354	0.252682095216374	0.514690547293589
STAU1	37.3319514583333	40.3629172916667	0.112619526394104	0.095345325398415	0.352273422739602
BMPR1B-DT	1.80513888129167	0.345834282291667	-2.38395704301523	0.0102244297435449	0.1535043415368
CCNL1	16.1260713541667	13.58603675	-0.247270349060489	0.0346774537977822	0.245140873217798
SLC26A1	0.597695296958333	0.434115773125	-0.461330348478172	0.0995647913977722	0.357957586619222
RPS18	725.426462083333	839.62194375	0.210910499502017	0.036678690306943	0.248873933082684
TIMM44	9.23953671666667	10.8954386041667	0.237831854594658	0.0153733457441677	0.177119771844426
IGF2R	10.12822980375	10.7660286458333	0.0881041249655419	0.463083769064639	0.660365153323697
PPP2R2B	0.5088620115625	0.362577387791667	-0.48898553886197	0.610224548323024	0.751310896262065
AC145207.9	1.10500285716667	0.737187665625	-0.583946262349771	0.00886770172602582	0.145649042923589
AC022916.1	0.690712134708333	0.608360742916667	-0.183157509730849	0.433544895394393	0.642363458756897
PYCARD	26.1520768916667	22.78365225	-0.198926492465767	0.776541485528269	0.857609287866455
RPL23AP97	0.331194753416667	0.356486514375	0.106167682867757	0.344879318436757	0.584291253833196
SASS6	4.53479365375	4.46385858333333	-0.0227455826565892	0.956849233576574	0.972652785110441
TRIM11	6.64983317083333	7.03410502083333	0.0810487277628886	0.262255174313354	0.522239194843864
COMMD7	16.9958526541667	18.8073895208333	0.146116874300821	0.0486536516493346	0.275293867637178
C10orf25	0.534535879875	0.440691159166667	-0.278518835236005	0.123401993646924	0.390415327119907
MAPKBP1	4.21552884916667	3.59573571875	-0.229426643603353	0.146663084684834	0.415424128322004
CNFN	74.1568511958333	51.6760111620833	-0.521085272772719	0.0849051575033404	0.33978481692659
SMTNL1	0.472429990120833	0.509776100625	0.109763187637194	0.473564082245045	0.667148623587287
ACP2	14.5711239958333	14.4541411666667	-0.0116292795539206	0.896527892443316	0.933634154440278
TRMT9B	0.3066993989625	0.243564610104167	-0.332520814233092	0.635727367623149	0.769041524066115
GTF2A1	7.68846981708333	7.13548766666667	-0.107684464753013	0.513085668249999	0.691296087528238
AP000553.2	0.893888979416667	0.640038024583333	-0.481938042500893	0.111831302445422	0.3760142053392
AC010203.1	0.473103211995833	0.394253764166667	-0.263030426320666	0.26306289235999	0.522655597866445
AC025884.1	0.564888075208333	1.456444349375	1.36641362646257	0.253997314837546	0.516254146031355
NCAM1	0.276715536433333	0.143067692520833	-0.951705727456982	0.041543676833893	0.260529209720429
PRKAG1	11.9851201541667	11.5761535208333	-0.0500884126117995	0.231299676551155	0.496228773484634
LPCAT2	4.790061045	3.81148283958333	-0.329691661233685	0.0150548684449205	0.176687935380551
TEN1-CDK3	0.603504976875	0.495417492083333	-0.284720860566276	0.0419248319012874	0.261237304086456
AC004069.1	0.805848648416667	0.667270644166667	-0.272236866946644	0.283847951480938	0.536520913884965
RNF207	3.16170157625	2.35314311875	-0.426112134061558	0.0760353480156552	0.323526399832225
RAB2B	6.39930074916667	5.98921004166667	-0.0955485420733697	0.314768300370896	0.559392870431575
OIP5	8.19676548333333	6.98855820833333	-0.230059874158702	0.0295063472456586	0.227530081508674
ACOT8	6.18817617083333	6.6602975625	0.10607236473216	0.212625213995816	0.481562659769457
MLXIP	6.97441897083333	6.87752614583333	-0.020183313876367	0.786745403713203	0.863464163332833
SPCS2P4	1.164215419	0.989363435416667	-0.234785543116555	0.179821362129451	0.449444817544564
USP3	4.46468722083333	4.01229839583333	-0.154130205504901	0.0723434646414002	0.317813459796228
INSIG2	6.69048184583333	6.24473470833333	-0.0994698330230457	0.429099172795493	0.63949643575499
FENDRR	0.367469241220833	0.1416813310625	-1.37497382408793	0.00757894879192926	0.136537899375484
AC141002.1	0.594396961416667	0.496645650416667	-0.259209864272732	0.661660872242044	0.784826088306508
CFB	7.40241274433333	5.50922614375	-0.426145895652963	0.565762997595412	0.72324702248395
UBXN8	2.54233705416667	2.62484535416667	0.0460771167250333	0.635727367623149	0.769041524066115
VSTM4	0.831868975916667	0.442288180416667	-0.911369625025165	0.0174116479742745	0.186943737913157
SNORD124	0.5879136725	0.44604004375	-0.398431094011462	0.471841950966029	0.666292815731007
FZD10	8.5369012955	5.229957085625	-0.706913390287757	0.0018904114172111	0.0823622405877552
RAMP2	9.43674324583333	7.5163420625	-0.328258326818868	0.0702585754969519	0.313615792916564
RGL2	19.0686663208333	18.6037967083333	-0.0356068637149694	0.459619206091459	0.658200465016019
LINC00526	1.17813921379167	0.966733207083333	-0.285320320151127	0.0323077045446421	0.236989967408549
PBX4	1.4069037825	1.31860385416667	-0.0935124633473061	0.392394041378389	0.616305450057927
LARP6	2.49055647675	2.11786936145833	-0.233854525500294	0.0252597324536243	0.21413217127609
ORC3	8.15888364583333	8.210289875	0.00906139281914076	0.953824381576647	0.971187974254795
SNORA11F	1.52845531083333	1.7266154125	0.175872400623831	0.286392715644658	0.538299752964897
AP001412.1	0.381824169416667	0.259617513958333	-0.556520716305918	0.0300060839174364	0.229248142748997
GPR63	0.200683603879167	0.252718982083333	0.332611279848903	0.395553448686862	0.618569256739496
AL157392.4	0.430907753	0.319895143125	-0.429779967411308	0.0145845024645215	0.174887559007954
AC020891.2	0.475221750583333	0.417109476666667	-0.18817477842087	0.940802605747018	0.962368114967416
IGFL2-AS1	3.45233058081667	4.132048146875	0.25928644706304	0.297704937828288	0.54633384551158
KCNMA1	0.482423863204167	0.50581003625	0.068294390911222	0.535345230015583	0.704937216904318
ARHGAP12	5.09696848041667	4.76952235416667	-0.0957946375047394	0.251110562964296	0.513217586717121
LINC02432	1.1346619313875	3.9225720869375	1.78953744499389	0.176301105707507	0.445420586921026
AL357093.2	0.395246399875	0.0483330533333333	-3.03167027995792	0.00717164273564259	0.133709140913625
FA2H	4.37833062816667	3.91535698166667	-0.16123705240118	0.105148980611144	0.367112299240426
RPL30	156.971303125	192.238221041667	0.292394367647537	0.0239275214906393	0.209267853036991
HSPA1A	69.7833937375	81.7589363541667	0.228492666569634	0.940221403815234	0.961833017892055
GINS3	4.96089160416667	4.44656416666667	-0.157908429807235	0.169572071230714	0.438250891554121
FADS3	4.615870205	3.93955719791667	-0.22856917560157	0.438017136386169	0.645006822912871
SFTPD	3.36916227495833	2.77504409770833	-0.279879219978986	0.12620028273721	0.393923808634474
KAT5	7.76697839125	7.77145802083333	0.000831839110776222	0.740423965398985	0.83356855508946
FAM24B	1.98992409770833	1.653251415	-0.267407266292214	0.0192874867962774	0.194472369914232
RAB17	3.287188575125	2.28241570708333	-0.526292641053428	0.236520752124795	0.500938668565704
KIAA1614	0.468403953291667	0.403999915208333	-0.213398261936863	0.131458544043249	0.399271263104023
COL1A1	168.277669029167	101.528635166667	-0.728957056300655	0.112690658993124	0.377215234591622
PMVK	63.9000942083333	60.7346591666667	-0.0732980105676262	0.211235173581181	0.480214764935161
NAF1	1.99326304583333	2.16549566666667	0.119565173937485	0.118846112020179	0.385731470418758
VPS52	12.2909627916667	12.0444241875	-0.0292325074607906	0.716181508071571	0.817731106733305
USP16	7.9053032175	8.17363920833333	0.0481577629641303	0.599624119422138	0.744460211560024
CCDC150	0.69829275	0.729550285416667	0.0631754275571612	0.43577770733459	0.643311254804411
AC093162.2	3.67393995333333	3.13497666458333	-0.228873343049367	0.306613529440019	0.553836727390781
ADRA2A	2.32746428379583	1.147166968125	-1.02068364066437	0.0211243787584664	0.199734560094329
ZNF575	0.6905564975	0.585134729166667	-0.238990604461827	0.103126757515325	0.36373382987297
AC034229.4	0.479289754458333	0.405570533333333	-0.240945263147577	0.232766206146767	0.497348707718493
TMEM219	43.8517902125	40.9139775	-0.100041943362004	0.365653288755374	0.598374602019766
ZNF330	11.5594054166667	12.1882434166667	0.0764230265416752	0.385080470101038	0.611431117578669
CLP1	5.83178055416667	5.44929458333333	-0.0978669494265034	0.148254649528134	0.417290713632742
HAGLR	3.22992283404167	2.67815209041667	-0.270261805312354	0.223983832745769	0.490188543944343
ABCC1	15.9235577166667	14.2800482708333	-0.157161849537208	0.00454911399052136	0.112243116582819
GMCL1	7.37093825833333	6.6181363125	-0.155423267059155	0.164326485293936	0.433490964073678
FAM76B	3.08918645791667	2.56939112083333	-0.265800433602577	0.0446766458819878	0.268384088977573
ITGB2-AS1	1.149671657	1.09477779916667	-0.0705838064215931	0.711932161476956	0.815579080086665
TCF25	15.8776567583333	15.2134260208333	-0.061652933180627	0.356668350237792	0.592098787379613
HSBP1L1	11.3616434833333	10.6743653125	-0.0900212473828508	0.559358051650477	0.71911258760097
AL928654.4	1.18039457666667	1.07325735833333	-0.137273133377075	0.258236371581716	0.518980501081196
AGL	6.34238219875	7.30759508333333	0.204371877479503	0.956849233576574	0.972652785110441
S100A10	324.474387708333	361.942941875	0.157657679044499	0.345877455370714	0.584679104667913
AC108488.1	0.970018777083333	0.729814474375	-0.410482910350539	0.0062055391934885	0.127789045502719
HAGHL	1.34446421095833	1.38540064166667	0.0432718953302202	0.764927000824399	0.849998753315575
SAFB2	10.284720275	9.96054033333333	-0.046206643839612	0.561915803789719	0.720721881588363
MIER2	6.853130375	8.048960375	0.232039319643799	0.0102360952558968	0.1535043415368
IGLV2-23	76.7102339890833	60.7530701054167	-0.336461746013579	0.309316091222338	0.555668099639435
GLT8D2	2.16464075908333	1.157706025	-0.90285865916833	0.00149693639559205	0.0745350505649473
ZNF623	4.39634932416667	4.63479266666667	0.0761987784231772	0.436896595514363	0.644158877490052
AC092811.1	1.01191968458333	0.399924035	-1.33929689552484	0.00345865304898871	0.10636580847028
AC007969.1	12.0423601125	14.632786	0.281086311370986	0.0227697350387322	0.205548382388904
FMR1	9.39786501666667	9.05447635416667	-0.0537018377067477	0.54791859951148	0.712483532321086
HLA-DPA1	46.3429998791667	66.0319731333333	0.510813320574716	0.00990463162834275	0.151395415532724
SMAD2	2.68284476875	2.49511214166667	-0.104658923398281	0.128569731995736	0.396018694497006
SDHAP3	3.60332646791667	2.82665761458333	-0.350232224484353	0.173138247808179	0.441948324192447
AC103957.2	0.670958381375	0.463143275625	-0.534764713551813	0.0320207075396453	0.235825104104256
SDC2	7.52706949458333	3.8718004125	-0.959083706366863	0.0232268750767734	0.205969011125367
EVI2B	4.88419905041667	5.53508148125	0.180482557849678	0.299483396679852	0.5472678935355
ARMC7	7.46931085416667	7.00507789583333	-0.092574047470023	0.317517951633219	0.561686847658892
H2AFZ	165.420130708333	160.834527916667	-0.040557655960817	0.911565997945059	0.943419807587573
FO393418.1	0.250681500208333	0.194481713333333	-0.366221023797791	0.0682105959540282	0.310473736260944
ANKRD19P	0.85699897875	0.90431251875	0.0775279504819521	0.907050989734651	0.940687558634859
FZD6	26.2136723695833	23.9129666666667	-0.132526356920028	0.716181508071571	0.817731106733305
MEIS3P1	1.181131981875	1.11786430041667	-0.0794251157267797	0.457853977654179	0.65715045115237
SKIL	15.9551718208333	13.0131363333333	-0.294055433010909	0.0208080328894589	0.198901727781687
BORA	3.44188961875	3.77263681458333	0.132372390048679	0.0785809164517666	0.328365889140699
POM121C	4.15936895416667	4.57567858333333	0.137621050150933	0.0776183184344399	0.326237339426399
TPT1P6	0.311040181958333	0.282283391041667	-0.139956721875781	0.884520683862801	0.926143239083121
SCMH1	6.66659402458333	7.84222502083333	0.234313164384761	0.0438752873582506	0.266666394090748
DNTTIP2	11.2075990333333	11.5230615208333	0.0400468246900116	0.598304948457101	0.743714747853125
TM4SF20	0.492899996083333	0.009534498625	-5.69199408341897	0.702030427545813	0.809075035722593
RN7SL192P	0.217661196291667	0.225438160833333	0.050647514092284	0.884076920900518	0.926143239083121
IGHV3OR16-13	0.837969683125	0.489141183958333	-0.776647110045382	0.31723639851883	0.561686847658892
SLC12A5-AS1	0.24241251315	0.16594914625	-0.546722964279714	0.350755155224604	0.588718814136517
KCTD5	17.4411399041667	18.3312425	0.0718102420089428	0.257039040912752	0.518697771690999
NDUFB4	71.1226075833333	74.036040625	0.0579195243791562	0.36164267587121	0.595401366519864
DQX1	4.15570160329167	3.713082925	-0.162474530899585	0.262255174313354	0.522239194843864
ZNF121	5.76689954583333	6.173908125	0.0983881219440677	0.182298530392867	0.451613716771556
MRPL1	12.3039357416667	12.9648665833333	0.0754874861877619	0.530356914419007	0.701605199769962
HCLS1	11.6194839895833	8.58999569791667	-0.435816687488528	0.410502897557844	0.627542564355278
POLRMT	9.08809848333333	10.527932375	0.212171753395568	0.00370919081491575	0.106521626238887
MFAP3	2.69754755833333	2.57996810833333	-0.0642951627312509	0.656172890785016	0.782116514027122
PAXBP1-AS1	0.282233187625	0.23238005375	-0.280401402624285	0.0303675131471866	0.229782700029626
POLR2KP1	0.271146225791667	0.19970464875	-0.441203172550869	0.029621337747983	0.227988340557441
MAGT1	26.604310525	25.5501829166667	-0.0583263956281961	0.248766074869952	0.511306162079072
Z95115.1	1.56684831208333	1.375972675	-0.18741369773138	0.123864981237933	0.390983532769346
AC079140.3	0.36535090025	0.353753919583333	-0.046536629195238	0.911556971047071	0.943419807587573
GJB7	0.261445522741667	0.742935978104167	1.50672752884073	0.00149916476432275	0.0745350505649473
CACNA1B	0.285968513520833	0.338460264375	0.243130161447501	0.0934205706848131	0.350132896651716
PAGE2B	0.415285730875	0.504422166041667	0.280527372097225	0.827631233332239	0.88884675712592
AC004148.2	2.00135305333333	1.59628335	-0.326258930230736	0.0219885338759351	0.202809006601661
ITGAE	3.59504725208333	4.29886269375	0.257944298100208	0.43577770733459	0.643311254804411
PGAM1	24.4388660666667	26.4256800625	0.112763252279132	0.461927299995101	0.659622941065973
FBXO43	0.445470017333333	0.4096654025	-0.120882275489587	0.845707333857664	0.900188415799632
EIF2B3	8.95311227916667	9.57330410416667	0.0966276595675057	0.71334762425928	0.816409737815335
C8G	1.645449716125	0.90178846875	-0.867620971976946	0.10474203790952	0.366619276877381
FEM1C	5.00336524875	5.64959216666667	0.175247952067494	0.180438296243413	0.450103425132733
TUBA4A	47.5221014125	53.8502086875	0.180353302630373	0.275404709441279	0.531545857951715
AC007318.2	0.564307972833333	0.576287274166667	0.0303054289752541	0.642489349262691	0.77374461060706
STRA8	0.320153788833333	0.73150117125	1.19209509083177	0.272046763377098	0.529441526582772
PDIA3	162.083196333333	139.099511666667	-0.2206171748935	0.136384721593363	0.405601841332804
OGFRP1	0.549199238333333	0.58210313125	0.0839451534946444	0.631670726508536	0.766205622981561
NECTIN3	1.53740664666667	1.235554341875	-0.315340346437068	0.688024623146504	0.800753172287531
SLPI	1386.29914169167	1265.68868979167	-0.131316000603841	0.0111687676987687	0.160095340277762
DCUN1D2	3.53237754583333	3.31080016666667	-0.0934596134959838	0.323064349684945	0.565038387215714
CFAP157	0.774541757541667	0.620209829166667	-0.320586630366332	0.72328326707281	0.822210777922098
DYDC2	0.4937326492	0.497228347645833	0.0101784989470015	0.587518446324511	0.736796330479694
MYD88	17.1393605375	18.1160921875	0.0799585018776208	0.449313083294687	0.651385937568024
P3H3	4.86144316333333	4.59859572083333	-0.0801912837138539	0.408347026701779	0.625864967050051
TMEM178A	2.40764657270833	0.528063985833333	-2.18883897161002	0.105148980611144	0.367112299240426
ESPN	13.2044513658333	12.7870943479167	-0.0463358866680323	0.832352698203736	0.891302714666649
AC007497.1	0.295470545791667	0.251806950416667	-0.230696216295926	0.527870601447101	0.700556540196902
KLK10	35.7965285025833	25.0439545044583	-0.515357298225864	0.101135538001494	0.360396185237914
LINC01238	0.208993409804167	0.2040410184375	-0.0345982436321184	0.47591090130032	0.668123537855346
CHST7	3.21241312583333	1.95731448958333	-0.714781861439585	0.00320402171571031	0.103001521408349
GMPSP1	0.91601199925	0.767056327083333	-0.256033974217441	0.517990243979503	0.694681772322775
CAPG	115.947040166667	123.252641875	0.088152578456417	0.582578733763387	0.734143211766375
CAMTA1-DT	1.02733751745833	0.872758216666667	-0.235256297583826	0.122021135147337	0.389020202869114
ACTG1P3	0.25189586225	0.206887244375	-0.283982725302955	0.0693760569934294	0.312815770950053
CLIC6	14.1315494597083	9.47210691604167	-0.577162388715563	0.34782380678921	0.586472991509703
TMEM184A	5.90961159375	5.10853754583333	-0.210152972507267	0.163751271544568	0.432939324767146
PYGL	30.7732313279167	32.1665807291667	0.0638866462000971	0.439139328346355	0.645683012442474
FAM181B	0.639099728325	0.3004605791875	-1.08886535418756	0.288524500713191	0.538931872516941
RNU5E-1	0.234449138416667	0.219104095833333	-0.0976585235985028	0.91054151366894	0.943066956540693
AC007066.2	0.675395585	0.573225777083333	-0.236629261768566	0.0849051575033404	0.33978481692659
AC231657.1	0.290718236583333	0.232389233333333	-0.323078343947556	0.282525654325853	0.535766596098396
MOGS	26.3176748208333	25.019464375	-0.0729811277662407	0.355678682981891	0.591404667615566
GPR108	18.3027884541667	19.8090738958333	0.114097971866045	0.124329323355991	0.39170243149035
EGR1	91.0494259291667	86.558301375	-0.0729777330584929	0.129047744493359	0.396458426021906
DDX58	10.4182159991667	9.73836084166667	-0.0973573898660791	0.608894951903189	0.750343492646758
STX6	13.1055966416667	13.2628303125	0.017205647207899	0.932671468044385	0.956947745720305
AP001000.1	6.60605699075	6.89669468125	0.0621156837751586	0.853146035465984	0.904848543444896
ESM1	3.24688848545833	4.45961749375	0.457862137882818	0.061609714160332	0.298772825904645
ZNF280D	1.59051186041667	1.34055489166667	-0.246660835540308	0.00228860884272776	0.089787222749291
RFX7	2.63669119083333	2.70017383958333	0.0343236795395931	0.920604440379478	0.948859311145031
SLF2	4.11807708333333	3.78987491666667	-0.119820601398504	0.150936528432736	0.419984061299559
IGF2	8.90710208791667	4.39559072583333	-1.01889906648381	0.0210184676891998	0.199734560094329
NBPF3	0.857326993666667	0.8531959225	-0.00696849766437516	0.618229036844093	0.755770503875862
CNTN4	0.222558896383333	0.214402099770833	-0.0538681359693656	0.287273816484077	0.538386382806246
RPSAP69	0.741131343166667	0.370431064166667	-1.0005241519841	1.26745514878632e-05	0.0151850364909062
SLC4A3	1.550050549625	1.7336759425	0.161518991350132	0.89803012212523	0.934728197026613
VPS37A	4.54645444	4.4210605	-0.0403494186885953	0.678268631190813	0.794721546921097
FAAH	6.59350885583333	8.99364042291667	0.447858778356069	0.0139854941007981	0.171895946794962
CHPF	29.4666964666667	25.7485325416667	-0.194595115233018	0.270421857606971	0.528209565188888
RAD51C	3.97298512083333	3.6389314375	-0.126708521354484	0.235020585413938	0.499935861764507
ADAM10	8.31190872083333	7.66064847916667	-0.117713288588873	0.0529237693332636	0.28164767762183
RALGPS1	1.38283864583333	1.16131765416667	-0.251870182649081	0.135885782531882	0.404991001907802
MTRF1	2.49690413541667	2.20343586458333	-0.180385527697861	0.08524909794505	0.339928724850252
IGKV3OR2-268	1.43042342929167	0.81980137625	-0.803095955092587	0.226698863341859	0.492318733804555
ERICH1	1.6650963125	1.66526025625	0.000142039346489264	0.766375983324143	0.850980602274615
STX1B	0.251638902095833	0.245928386854167	-0.033116701817566	0.829391418339183	0.889512490900014
CDC37L1	5.98505855833333	6.90293345833333	0.205844214624315	0.255845687968556	0.517631823293097
KDM3B	10.9871629791667	11.41334775	0.0549031106047853	0.510642482720635	0.690082192794289
AC008481.1	0.431482175375	0.3790582775	-0.186881293084797	0.628291517712945	0.763897654935413
TMEM25	2.83708021166667	3.13564914166667	0.144357200535971	0.174339346295588	0.443441729492972
AC011442.1	0.242505851458333	0.205057980833333	-0.241987664429469	0.0681678487024934	0.310473736260944
AC093702.1	0.907801632208333	0.332034361875	-1.45104452997454	0.0461198783075273	0.270191332363561
IGLV4-3	0.941163056375	0.249795045416667	-1.91369982937379	0.895770346285283	0.93325617350067
S100A1	2.65101697545833	1.61587863125	-0.714227067113637	0.47944271743785	0.670070372269209
TMEM8B	2.42128116916667	2.205332525	-0.134774415781036	0.275404709441279	0.531545857951715
ZHX2	7.13919479583333	5.74179444583333	-0.314259683523956	0.00676409740106643	0.131285341819526
TPD52L2	34.6860711833333	37.7677120833333	0.122796951005969	0.108032820095531	0.371231085409218
AL358115.1	0.266397745625	0.238010637291667	-0.162555821110433	0.969710943097163	0.981088631991972
LINC02381	4.27426576629167	5.77994420979167	0.435378952340078	0.944753989280807	0.96503868747119
TNFSF13B	2.66193903666667	3.61355115416667	0.440939786287037	0.0360009482859206	0.247521470025623
AC008870.2	0.638656832083333	0.500130022916667	-0.352737726611316	0.0090168142154316	0.14621192571076
PPARD	19.0710637666667	21.1374498333333	0.148416012494213	0.111404913349059	0.375569078681943
LINC01518	0.129888852708333	0.857601543958333	2.72302988166085	0.123557816424505	0.390833627956459
ZNF778	0.793825213333333	0.720125766666667	-0.140572497045214	0.285557411080063	0.537787339078776
NTHL1	9.266913525	8.7274336875	-0.0865314191351567	0.968954421629906	0.980383145175379
CDK3	0.609159307875	0.473507753541667	-0.363431522776348	0.0112904956193402	0.1607270981806
ARHGAP40	3.09209766767917	2.33951315925	-0.402377545701117	0.486549000351039	0.674648756781129
AL133523.1	0.329333590041667	0.285472951666667	-0.206195607773586	0.104614487798082	0.366405216836269
AADAT	1.7719657472625	1.7957108604375	0.019204354336924	0.633021716238926	0.767113712051798
AC087385.1	0.4026571675	0.306679314375	-0.39282115470921	0.0807399148944977	0.332703120884769
CD151	66.8010929166667	62.9827541666667	-0.084914860157733	0.529113533831755	0.700912439279768
FAF2	12.8630797041667	12.7653014166667	-0.0110084936124695	0.688024623146504	0.800753172287531
LINC02593	0.343230594920833	0.211271287916667	-0.700081441469458	0.505774416677521	0.687826617587731
FAM181A	0.488928249216667	0.238538890458333	-1.03539826672526	0.23948005025532	0.502960924178301
PHC2	23.3634371166667	22.0318749375	-0.0846602569529056	0.741858328125379	0.834729270113074
PLCL2	1.48178440558333	1.38024445958333	-0.102411745818023	0.671332820637639	0.790623572234795
AC103760.1	0.248618430166667	0.258363419583333	0.0554685725189572	0.802853643306934	0.872467773184408
PGAM1P8	0.482817611583333	0.413399885416667	-0.223940312890404	0.0723435004716699	0.317813459796228
ZNF75A	2.41250685291667	2.42197670416667	0.00565194803071023	0.556805962982676	0.717558926063765
ZNF138	2.77913864041667	2.86579413333333	0.0442971693658913	0.572202956018459	0.728106382279733
HLA-DQB1	37.4507386908333	38.0708858541667	0.0236939645451821	0.223983832745769	0.490188543944343
ZNF576	5.08792303333333	4.6656191875	-0.125008288753518	0.434660473436229	0.642865713615348
AL590139.1	0.948092110125	0.831705579166667	-0.188954318487225	0.291595239579782	0.541277137177135
AL121845.4	0.411943019625	0.28368437125	-0.538158124379369	0.0173126547190015	0.186831565392434
ANAPC15	5.2173043125	4.61356139583333	-0.177423728917891	0.0968627960508094	0.354243528035609
SGK494	0.722877125541667	0.568617950416667	-0.346290795648051	0.0258862047471845	0.215876121966656
PCNX1	2.58556288625	2.46253408125	-0.0703347031058679	0.555532050013053	0.716865831645838
CTNNAL1	10.6473271008333	8.09283112083333	-0.39577490743577	0.219674545347422	0.48765510495735
RNASEH2B	3.93601739041667	3.68019351458333	-0.0969549658126019	0.265501169132124	0.524664282185658
NOLC1	37.4711128166667	40.335649375	0.106276659029866	0.393445670102167	0.617195993387481
DNAJC27	1.00248198541667	0.886079191666667	-0.178068763889261	0.0582548886488118	0.292973249231388
FGFRL1	6.05169414833333	5.32023063333333	-0.185850287543319	0.0463164389333899	0.270767995402967
AP1M1	3.35802404583333	3.77000341666667	0.166953269944156	0.0257598277157063	0.215829967400995
FAM122B	12.2442773375	12.4029650208333	0.0185774208642329	0.567048200706397	0.723883877777401
CCND2	6.80884266	9.59634252708333	0.495075057880668	0.199019650714774	0.46883456705091
TBC1D10C	2.301779695	2.77208594270833	0.268222227209733	0.278761210972745	0.533114313141361
RPH3AL	1.10070979245833	0.898232627291667	-0.293273112946033	0.169572071230714	0.438250891554121
AC112907.2	1.20228188070833	0.72049447875	-0.738715902443821	0.0231055715932276	0.205830971943931
NDUFA8	64.6248012916667	65.8293308333333	0.0266425931475975	0.779453043114243	0.859277172845879
CYB5R4	2.35816217166667	2.44150970625	0.0501105770477048	0.669948987813504	0.790005373378944
AP001453.2	5.76702796666667	4.7018390625	-0.294602860263416	0.0452857364712547	0.269017098320091
POLR3GL	12.56631315	11.5767503958333	-0.118331092947026	0.275404709441279	0.531545857951715
HSPA4	28.6983028333333	32.6411335416667	0.185725738224719	0.0497483159397985	0.277691543728693
LBX2-AS1	4.35374152458333	3.27006255208333	-0.412937526439648	0.108449860116125	0.372046391231365
AC099329.2	0.562844120158333	0.466999987291667	-0.269312912140074	0.155013625203844	0.424479917114595
TTLL4	3.61278860166667	3.8169253625	0.0792981363296752	0.150936528432736	0.419984061299559
INTS6	1.53146679333333	1.48430974583333	-0.0451219003893826	0.71334762425928	0.816409737815335
SEC16A	13.92306555	12.73164975	-0.129057521758189	0.196376639264844	0.465989915388958
AC005534.2	0.351953083875	0.295330361458333	-0.253053446777412	0.0300462492552766	0.229374869863834
C5AR2	0.3912094947125	0.386434150208333	-0.01771879055224	0.599624119422138	0.744460211560024
AC022706.1	0.856295599166667	1.13495536770833	0.40645474839852	0.251110562964296	0.513217586717121
AP001107.5	0.280755630825	0.148522565	-0.918632821544302	0.050818781936674	0.278655558850086
LINC00242	0.444035214216667	0.248468042083333	-0.837613789522802	0.00183058738621753	0.0813415706365993
HOXC13	2.85463151524583	4.10050048104167	0.522495476646544	0.0400427675900251	0.25672858540447
AC087741.1	1.101841967875	0.798509445208333	-0.464535941793557	0.0679364400049142	0.310106341527808
LAMA1	0.606221363929167	0.3277538511875	-0.887231962665014	0.0382434430160878	0.25185300022846
FAM20B	14.0933748291667	13.8830956458333	-0.0216878285884907	0.782367698181665	0.860713642839766
ZNF501	0.5604600654125	0.613110046875	0.129534465891528	0.376824897364695	0.605582702462618
FSTL3	12.8381403375	8.55766370833333	-0.585147345308504	0.311126518003791	0.556625311440541
KMT5C	5.058351225	4.45079327083333	-0.184604721086206	0.182921758237084	0.452277871770186
FMNL2	6.80251979958333	7.2496572875	0.0918435457009763	0.11573621934042	0.381319173611939
ZNF143	4.12317601708333	4.1952815625	0.0250115883409876	0.550450677098649	0.713869764220996
TNNI2	13.8594846694583	9.73965724354167	-0.508930708217002	0.643873424394831	0.774313097572516
ACAD9	18.6571488291667	18.7441729375	0.00671363845812945	0.839766226074388	0.896284788479085
NIPA1	3.70189139041667	3.74278342916667	0.0158490024781621	0.740423965398985	0.83356855508946
LONP1	21.2257223791667	27.3599954791667	0.36625433770317	0.000427164645569861	0.0535768020610198
WDR12	3.27726118666667	3.50835764583333	0.0983051698040336	0.216129188025993	0.484330649290517
AL590762.1	0.264476520208333	0.229986745625	-0.201588928373032	0.481720406879903	0.671897458721566
MEF2D	10.3609136	10.0304806875	-0.0467604765335516	0.611555432117907	0.751719632797095
RAD50	5.49416908166667	6.09844697916667	0.150540585344474	0.21192937023127	0.48097363311157
AF186192.3	0.444542812375	0.448331011666667	0.0122419293240732	0.156155626812964	0.425561258407404
AC002070.1	0.24743565125	0.16240394625	-0.607466694033498	0.11529466203929	0.380554378431621
LINC02586	0.485298130333333	0.398780757083333	-0.283275506898345	0.269592377508945	0.527408134955598
NR4A1	9.18785582375	8.53435695416667	-0.106445764744112	0.112690658993124	0.377215234591622
TRDV1	0.798484511	3.73556091208333	2.22598855911559	0.0164146315022711	0.181924923915554
DCUN1D1	6.8321892375	5.859787625	-0.221499556863723	0.161465584538739	0.431155106498052
RPS9	179.430892833333	191.408570416667	0.0932271264901949	0.0163646348406272	0.181590411810606
TEPP	0.344478894420833	0.297387764979167	-0.212070300634708	0.119224229247215	0.386660001692951
C1QTNF3	2.4687624865	1.24965870458333	-0.98225391211663	0.386120134551894	0.612025365978091
DAGLB	5.4321372	5.0436046875	-0.107064715169526	0.317517951633219	0.561686847658892
NETO2	6.53215372958333	5.29150237291667	-0.303881351016321	0.0188026818969718	0.193592786993946
STK24-AS1	0.406764914041667	0.324503760416667	-0.325960046733145	0.268774727943431	0.526981809075254
TRIM35	5.50645559791667	5.31949204166667	-0.0498354924863542	0.71334762425928	0.816409737815335
RPS5	173.810784083333	205.101209166667	0.238818400311641	0.00627753230666772	0.127789045502719
SPATC1L	3.96778252941667	4.49057468208333	0.178567130855435	0.262255174313354	0.522239194843864
RUVBL1	13.8074173291667	15.0610280625	0.125376762009859	0.187964527122132	0.457600141168247
APCDD1L	0.67631262285	0.4708771041875	-0.522339705700899	0.205733893492833	0.475732327704674
ELK1	14.7714845916667	15.0125332083333	0.0233526073808372	0.315683106496853	0.560356975572199
C18orf32	1.01719591041667	0.932220385416667	-0.125854600268336	0.122940358295602	0.389774142463038
AP003392.1	0.7656082635	0.605162799375	-0.339283096668049	0.150123810246966	0.419131501256116
KYAT3	11.4069516125	12.3877585625	0.119001872161458	0.43577770733459	0.643311254804411
TMPRSS13	5.62081245375	5.26127369520833	-0.0953665761335736	0.254260467911311	0.516254146031355
HPD	0.676677364958333	0.29825563	-1.18191875971146	0.975009874101726	0.985005093704429
PPP1R14B	74.5591282916667	71.092993125	-0.0686776169652692	0.956849233576574	0.972652785110441
GNMT	0.589232842375	0.487153989791667	-0.274459963320236	0.323994853934596	0.566008104014052
AC015802.5	0.473604773583333	0.385782742708333	-0.29589501384848	0.030952364153934	0.232086658031038
EIF1AD	10.5936760833333	10.039165125	-0.077564004809108	0.273736843427369	0.530677655712356
DGKE	1.07977143625	1.03058695208333	-0.0672597258096543	0.433544895394393	0.642363458756897
RFT1	4.74205145833333	4.74246954166667	0.000127189713021725	0.780909985882933	0.859681210604285
RHOT2	19.4673495916667	18.949890375	-0.0388669773443731	0.777996874717953	0.858529377979766
SGO1	3.03006068333333	3.27818721875	0.113551562766624	0.276241237792175	0.531672858973175
GIN1	1.38019044791667	1.3868220125	0.00691528772832112	0.886022966263476	0.927126547178493
TRGV10	0.694149621125	1.09850447604167	0.662222179799525	0.10876596951288	0.372324204152014
ZNF197	2.07153315833333	1.90519730208333	-0.120758502394656	0.203707312785608	0.473653363725385
DGCR5	0.286702715633333	0.31301353875	0.126669489506538	0.780181391107176	0.859681210604285
SH3BP4	9.34466435958333	9.03307522708333	-0.0489256228322019	0.486549055083757	0.674648756781129
AC011472.2	0.775114642708333	0.592951187708333	-0.386496361153334	0.0258862047471845	0.215876121966656
TBX2-AS1	0.51980442275	0.31418683	-0.726346201624201	0.00703990015698539	0.133658348527756
AC092115.3	0.414330012708333	0.294905847916667	-0.490525897201592	0.315649069173972	0.560356975572199
DEPTOR	9.26208365041667	7.51244685208333	-0.302053907485981	0.225433605370179	0.491347916075393
AL049552.1	0.427379518625	0.439759168541667	0.0411958856127757	0.616861688100077	0.755139381889702
ZBTB33	8.07022799583333	7.71382133333333	-0.0651637015271667	0.484173969216919	0.673498927437011
AC132938.1	0.3046106865	0.188285114166667	-0.694047611143723	0.185063378892698	0.455193775211337
AC091153.1	1.70155801916667	1.50745323333333	-0.17474309949649	0.279604666551676	0.533987179539687
ORAI1	16.95020455	15.4168422708333	-0.136795385588468	0.0708491750976136	0.314944777054295
APLF	0.565916881166667	0.564792065416667	-0.00287035252465428	0.702051942690914	0.809075035722593
TMEM39B	9.79693082083333	9.22931102083333	-0.0861069000247014	0.371721033473757	0.601584890536806
FAM206A	9.160936625	9.00138125	-0.0253487106436361	0.693623005241816	0.804682396102831
ATP6V1FNB	2.66952148375	1.90236467083333	-0.488787331668624	0.466562841683122	0.662187261629299
SYDE2	0.5000692334	0.380944910833333	-0.392545464489887	0.0438752873582506	0.266666394090748
TKFC	5.10721310833333	4.69630416666667	-0.121010408691692	0.0465249321224721	0.270839232144743
CDC25B	39.8764036875	42.6995980833333	0.0986871863013734	0.287273816484077	0.538386382806246
AC104964.3	0.261058200866667	0.18597565875	-0.489257672233724	0.316599413803248	0.561021504852825
CSAG1	2.22238596825	3.85788094604167	0.795699227056988	0.000826284733275564	0.062744116613017
AC008750.1	0.270834520541667	0.245631466458333	-0.140916248351211	0.386623551760535	0.612764648951505
AC142381.3	0.253070180679167	0.248679651645833	-0.025249061315358	0.551690892593292	0.71484251476645
DNMT3B	2.59089010833333	3.01691569791667	0.219626558197794	0.0519996682585611	0.280243003804928
SUGT1P3	0.286367699541667	0.258372705208333	-0.148415104830562	0.346849762048296	0.585844180827544
RNF111	3.8540722075	3.6485169375	-0.0790734501292718	0.194411320132997	0.463652235108311
GTSE1	7.28627571166667	7.98165570833333	0.131506461513249	0.257437762139704	0.518697771690999
LDB3	0.3468343946	0.144931345395833	-1.25887732251364	0.158642456616972	0.427905590053859
KIAA0513	2.945136585	2.26551052083333	-0.378498352074831	0.0261405302097837	0.215959390295997
NOP53-AS1	0.28225921125	0.337287059166667	0.256956304243975	0.0359924613993542	0.247521470025623
TOMM20L	0.226910745166667	0.217849905833333	-0.0587904385915201	0.902538301011883	0.937417528429685
RAD1	6.71517046666667	5.8667050625	-0.194873558306644	0.130490067836174	0.398155835439679
SDCCAG8	4.37431011375	4.52394235416667	0.0485250431648847	0.782367698181665	0.860713642839766
FBXO36P1	0.309516859416667	0.130079349166667	-1.25062605110781	0.00115124378714642	0.0711584342799932
AC002398.1	3.152547445	2.6834107	-0.23245020477328	0.359647749989266	0.593829475298922
NFKBIE	11.1168499333333	10.2940747083333	-0.110933886486441	0.582578733763387	0.734143211766375
AL031847.1	0.975629614541667	0.6804226625	-0.519902357849179	0.0461086235385941	0.270191332363561
C5orf56	0.972325376208333	1.04781271458333	0.107869794351461	0.202359854824084	0.472134971317296
SOX9	18.3184595670833	21.0462967041667	0.200268210066713	0.854635366390962	0.90578984226162
LTBP2	10.4910623125	7.63421812708333	-0.45860845754291	0.00210746067358502	0.0861509108935151
TWSG1	12.4737556291667	10.232482625	-0.285739683706627	0.0340314396240835	0.243274833513094
MAGI3	3.23648355666667	2.76739469166667	-0.225898755279967	0.174339346295588	0.443441729492972
AC245052.4	0.3094419235	0.24304552	-0.348442126271023	0.048437163432357	0.274914527866336
NDUFAF3	17.7773188125	19.5012252291667	0.133527016612191	0.371721033473757	0.601584890536806
DLGAP5	12.1963334708333	11.7396810208333	-0.0550542925342041	0.494911219191256	0.681109737733203
ZNF235	0.520671045125	0.45651883125	-0.189697807567517	0.247987991277822	0.510403926354503
CNBP	212.77594975	221.034020833333	0.054933350624534	0.398729370723721	0.620020988231607
TMEM198	1.15353341833333	1.00636206041667	-0.196910360955904	0.241061834069027	0.504362406779579
TNNT1	25.845862155625	27.0708603125	0.0668074092459463	0.940221403815234	0.961833017892055
LINC01843	0.708846845	0.342017004375	-1.05140589459305	0.450606576824152	0.652176106818836
MRPL24	43.1202622916667	47.998125625	0.154612114510224	0.0805352545681677	0.332172813809314
RPUSD1	12.5675118125	13.0668709166667	0.0562146596970252	0.486549055083757	0.674648756781129
RMDN1	6.29322754583333	6.6115036875	0.0711783206872671	0.845707333857664	0.900188415799632
SCART1	0.376334999208333	0.311016595833333	-0.275025901928146	0.105148980611144	0.367112299240426
MIR503HG	1.786066751625	1.133979403125	-0.655391563747543	0.051315483588401	0.279283085565275
ZDHHC6	11.9630848166667	10.7295274166667	-0.157002918918729	0.0257598463145909	0.215829967400995
BNIP3P11	1.058351343375	1.0655837875	0.00982539574871499	0.696428503381803	0.805791481025168
UHRF1BP1	3.16743882375	3.20131135416667	0.0153462425345428	0.611555432117907	0.751719632797095
GAPDHP63	0.368923239958333	0.357369736666667	-0.0459032060238964	0.762031507593881	0.847805499611874
TLE1P1	0.8347767285	0.756778041041667	-0.141520154808241	0.0923671159413909	0.348504271989901
CISD2	16.712574225	17.7257210625	0.0849103481522073	0.0835406032046247	0.337870831626859
NT5C2	6.45159460504167	5.62201032291667	-0.198569684842419	0.158642456616972	0.427905590053859
SLAMF6P1	0.410337673458333	0.3228151375	-0.346103384103753	0.17486171403249	0.443967806210595
LRFN4	9.12060258166667	8.09885516666667	-0.171411157033025	0.223261451486095	0.489772968173286
LIMCH1	2.83609745354167	2.257873146875	-0.328942673025879	0.286414745341132	0.538299752964897
SNX18	4.92632039166667	4.72323302083333	-0.0607357463814666	0.269597429700968	0.527408134955598
SLC26A2	3.67431354041667	3.41528767916667	-0.105467635440366	0.214021848435933	0.482678888803338
RNA5SP317	0.292009035458333	0.342474472916667	0.229983447419794	0.30662403015607	0.553836727390781
AC004803.1	0.428153607958333	0.357876901666667	-0.258665051439894	0.226160999212058	0.492091142456937
DCAF5	7.90678270416667	7.80504729166667	-0.0186834030696268	0.964413987554687	0.977043077833521
FHAD1	0.5257320121875	0.471302017916667	-0.157675725909041	0.234273033540687	0.499179452162112
MAP4K4	10.451537675	9.3877680625	-0.154861109714111	0.118397872605743	0.384653685019757
ANKRD33B	1.119860057375	0.542241786666667	-1.04631025736402	0.0169684581925396	0.184943906409273
AL137784.1	0.486726216375	0.463745407916667	-0.0697774881198863	0.819046277820949	0.882820974974195
AC104521.1	0.193652014125	0.238875405416667	0.302791815184795	0.391984424488208	0.616305450057927
ZNF282	12.2384929833333	14.230208875	0.217530919105868	0.0217696607065217	0.201802073156312
STX17-AS1	0.915573161958333	1.04213543479167	0.186795701734862	0.556805962982676	0.717558926063765
AMN	3.24670276541667	1.90813742354167	-0.766810234815076	0.0351688120002519	0.245884650116626
TEKT1	0.339052208470833	0.118056247916667	-1.52203304615312	0.0191663805286698	0.19429806428684
AL136295.7	2.56511367833333	2.23407959583333	-0.199342176167151	0.0365082438129609	0.248873933082684
LRP8	2.63646175791667	2.63826462291667	0.000986206414659963	0.984095645042333	0.990677824353695
CXorf65	0.342695366708333	0.312238241458333	-0.13427944395971	0.853142023943114	0.904848543444896
AC139768.1	1.03363372541667	0.81513155	-0.342620235611891	0.0227697350387322	0.205548382388904
EDEM1	9.96718561666667	10.3031261041667	0.0478240357039659	0.550450677098649	0.713869764220996
ESRRA	22.0294551166667	22.4342743125	0.0262707061085807	0.417010955025141	0.632353303846513
FDPS	38.8839837625	36.9843014583333	-0.0722630071582442	0.744729740784902	0.836595575277164
C8orf44	1.45655107	1.3003560125	-0.163649627016216	0.142482813930109	0.410536976579688
POMK	0.996238968833333	0.864468278958333	-0.204678818318755	0.664424890424758	0.786572648256868
AL591479.1	0.240885732125	0.2793344125	0.213644372846941	0.501921340990564	0.685925819013057
KLHL22	5.62626955833333	4.9054872125	-0.197782242903668	0.12761783642145	0.394775952876219
AP001437.1	0.364947224458333	0.316227344375	-0.206725725049828	0.654800173781569	0.780988053367655
C2CD5	7.44753124833333	5.953512875	-0.323021088725467	0.0228832809880757	0.205646452287901
PTGR2	1.45776679291667	1.25479101791667	-0.216312834965155	0.0653998732660861	0.305605504316489
AC079944.1	0.243008978625	0.255468356458333	0.0721349839773102	0.465400421068306	0.661730326935771
BDNF	0.527001515425	0.252420366208333	-1.06197879343997	0.00460351193803882	0.113079738347434
PACS1	14.0890808083333	13.5442583958333	-0.056896089059868	0.410502897557844	0.627542564355278
AC145423.3	0.489797413833333	0.421594510833333	-0.216329073198219	0.105556301726978	0.367529889513741
SLC25A43	12.1938868941667	15.2890335833333	0.326339147842666	0.0835405644088939	0.337870831626859
NELFCD	17.4483865875	17.8842446041667	0.0355955430940806	0.396610783295734	0.618877297666746
AC009509.4	0.632144782958333	0.571181320833333	-0.146306223044235	0.320283301600426	0.563448128923244
RACGAP1	18.9395242916667	18.3027872083333	-0.0493367312009916	0.892023449804783	0.930640886947381
ZDHHC12	27.1381915958333	26.847233	-0.0155511822274876	0.706280273948022	0.812119110758423
IGHV4-31	12.5233875213333	11.0035363429167	-0.186657602667134	0.460771318889346	0.658996941950363
BCAT2	11.6040997666667	12.2571217291667	0.0789856345271591	0.267953751679349	0.526431982058064
CTGF	50.7144851625	33.43237893125	-0.601151855495328	0.064297847327806	0.303280672466996
SEM1	14.0634046333333	14.2238495208333	0.016366065408151	0.685231807136697	0.798866122030502
SEC24C	7.50740920158333	7.76741980625	0.0491203202983037	0.660293726429512	0.784261635322979
ELOB	180.773192	168.975437916667	-0.0973671940557175	0.796986074268295	0.869172086528285
COL23A1	1.32947298804167	0.871308356666667	-0.609599179975466	0.00468621390472477	0.113594373948204
NUDCD3	8.92469832916667	9.320958	0.0626748371660746	0.240300753593041	0.503533638335196
CD3D	12.13706308	15.1651770579167	0.321342980696572	0.0729484119800465	0.319590872913906
PARP14	17.7672387416667	19.8135839708333	0.157270379698865	0.164903219734815	0.433975155925862
MAGI2	0.324634920333333	0.241956666041667	-0.42406950925337	0.0252597324536243	0.21413217127609
AP000866.4	0.447692133625	0.3842244375	-0.22055768851844	0.772130754508505	0.855016905143755
FAM193B	9.014508975	8.842604625	-0.0277775255663162	0.816096215927705	0.880558456132631
ALG6	5.94316735416667	5.40464020833333	-0.137033426820796	0.0545739605286624	0.284306636410489
ZNF767P	3.10762861333333	2.95253641666667	-0.0738592463886405	0.459619206091459	0.658200465016019
TTI1	8.90958539166667	8.8502659375	-0.00963749065448072	0.631670726508536	0.766205622981561
WBP2NL	0.273356730366667	0.2652252313125	-0.0435668689051529	0.157523726472994	0.426905027907495
AC124045.1	0.637142811625	0.617539429166667	-0.0450855258876742	0.293335980650725	0.542743685254068
STAMBP	7.27837502083333	7.1595178125	-0.0237539619998528	0.5930414867628	0.740228803893616
MAP2K5	3.62371147208333	3.3167918125	-0.127679629117268	0.176760191220077	0.445900003937162
DENND6B	2.38816861625	2.16893280208333	-0.138919345345661	0.398729370723721	0.620020988231607
NUS1P2	1.732922246375	1.27687123916667	-0.440593874662936	0.303625516018823	0.551491643959897
[truncated: 14,557 more rows]
