# Supplementary material for: Prognostic Value of Tumor Mutational Burden Related to Immune Infiltration in Cervical Squamous Cell Carcinoma
Source: Front Med (Lausanne). 2021 Nov 11;8:755657. doi: 10.3389/fmed.2021.755657 (PMC8631969; doi:10.3389/fmed.2021.755657)
Supplement: Supplementary file 5 [file Table_2.XLS]

gene	conMean	treatMean	logFC	pValue	fdr
SHISA2	2.775291299	0.994178376875	-1.48106257649539	8.16383631400633e-07	0.00736323222795079
AC012447.1	0.270110476375	0.133985504583333	-1.01147266754367	1.03639496154773e-05	0.0142987958194868
RGS17	0.397826283304167	0.184080718541667	-1.11180007416188	0.000272199494128426	0.0455030527809177
TMEM71	1.67686186679167	0.712469277083333	-1.23486414122525	3.04463443666414e-05	0.0229122580606416
SPTSSB	5.85955555370417	1.954040205625	-1.58433108863958	2.25069076851175e-05	0.0186312181817403
CYP2C18	2.46918480589167	0.96335680075	-1.35789268233737	0.000356738495360677	0.0498355648755862
RPSAP69	0.741131343166667	0.370431064166667	-1.0005241519841	1.26745514878632e-05	0.0151850364909062
CLEC3B	1.59010651158333	0.695087541666667	-1.19385681386476	6.36960179852523e-06	0.0142987958194868
SPDYC	1.03036318358333	2.429938018125	1.23776656478361	0.000106064115316214	0.0344091944171558
CCL8	2.1410320825	4.75617258958333	1.15149465373359	1.54632670239267e-05	0.0160006155530082
MS4A2	0.239013718216667	0.1160735848125	-1.04205373276524	0.000331740823210428	0.0498355648755862
AL356740.3	0.500342715333333	0.211437344791667	-1.2426864105752	0.000337120970215824	0.0498355648755862
PDE10A	0.5332790603375	0.195201952458333	-1.44992319730078	2.15743908719751e-05	0.0186312181817403
AC068473.3	0.267028854020833	0.110133815604167	-1.27773813838223	0.000165654150083163	0.0382407503365426
RASSF9	3.24455965032083	1.35716168177083	-1.25743008725873	0.000132013046889635	0.0344101878159388
FAM3D	10.268920679625	4.67146786520833	-1.136336705532	0.000197590678137704	0.0403865588549115
FCER1A	2.275134539	1.05242385125	-1.11223601090439	0.000129989134599332	0.0344101878159388
FGF14-AS2	0.632856018333333	0.30098935125	-1.0721648615319	9.08439507289525e-05	0.0344091944171558
ST6GALNAC1	9.44472268975833	3.96776292104167	-1.25118261228698	2.08549384062135e-05	0.0186312181817403
CSAG3	0.923578252333333	2.058313556875	1.15615666728182	8.98852979255904e-06	0.0142987958194868
FAM189A2	1.71720878461667	0.466840196666667	-1.87906476533898	2.21294198553713e-05	0.0186312181817403
SELE	0.78568068705	0.260253052291667	-1.5940280139199	0.000213009693702599	0.0414892763404733
SERPINA3	0.323731695829167	0.0642295240833333	-2.33349011166273	0.000175919119142064	0.0393583369799461
TTYH1	0.280088060945833	0.1325543841875	-1.07929610069664	0.00036195724870069	0.0498355648755862
GBP5	8.616426508375	18.11038810625	1.07165589425089	0.000146994234298365	0.0363978459634662
SNAP25	0.512067245854167	0.156719072979167	-1.70815251176449	0.000272182576915453	0.0455030527809177
FMO2	1.85640670387917	0.724850753291667	-1.35675693247717	0.000118001314015934	0.0344091944171558
AP002498.1	0.238698361	0.063400325625	-1.91262650512377	1.00874913181167e-05	0.0142987958194868
TMEM45B	8.085814520875	3.89092412979167	-1.05528026117837	0.000194659725151468	0.0403865588549115
CSAG2	0.461224933458333	1.08382679791667	1.23259181253718	9.45161887973036e-06	0.0142987958194868
TTC6	0.377860547179167	0.145594727291667	-1.3758957838121	0.000292974746120681	0.0466393259305192
AC108451.2	0.264787500416667	0.081080155	-1.70741426785286	0.000341684981369954	0.0498355648755862
AC022126.1	0.314918567416667	0.6735721	1.09685356138825	0.000203656278528384	0.0409254341081756
CDH13	2.72709265745833	0.928793762708333	-1.55393353005718	0.000249087066243891	0.0439227373823825
KIT	1.974165942125	0.883522713958333	-1.15990413350636	0.000216221632706577	0.0416251785010475
DACT2	2.16086873497917	0.780621929479167	-1.46891553920684	0.000250811646022264	0.0439227373823825
IFNG	1.00735635341667	2.17722640020833	1.11191730625492	9.98219816977582e-05	0.0344091944171558
ATP2C2	3.68544361666667	1.772609980625	-1.05596314543055	5.02863443397609e-05	0.0320207968034262
AADAC	0.589120206391667	0.264259957166667	-1.15660420466217	0.000234548379311872	0.0431464774209706
MAGEA4-AS1	0.361250759183333	0.747996271458333	1.0500304592204	0.000116053168261582	0.0344091944171558
