# Supplementary material for: Prognostic Value of Tumor Mutational Burden Related to Immune Infiltration in Cervical Squamous Cell Carcinoma
Source: Front Med (Lausanne). 2021 Nov 11;8:755657. doi: 10.3389/fmed.2021.755657 (PMC8631969; doi:10.3389/fmed.2021.755657)
Supplement: Supplementary file 6 [file Table_3.XLSX]

## Sheet: Sheet1
#node1	node2	node1_string_id	node2_string_id	neighborhood_on_chromosome	gene_fusion	phylogenetic_cooccurrence	homology	coexpression	experimentally_determined_interaction	database_annotated	automated_textmining	combined_score
CCL4	IFNG	9606.ENSP00000482259	9606.ENSP00000229135	0	0	0	0	0.301	0	0	0.694	0.777
CCL4	SELE	9606.ENSP00000482259	9606.ENSP00000331736	0	0	0	0	0.096	0	0	0.446	0.477
CCL4	CXCL9	9606.ENSP00000482259	9606.ENSP00000354901	0	0	0	0	0.228	0	0.9	0.825	0.985
CCL4	FCGR3A	9606.ENSP00000482259	9606.ENSP00000356946	0	0	0	0	0.329	0	0	0.212	0.449
CCL4	GBP5	9606.ENSP00000482259	9606.ENSP00000359488	0	0	0	0	0.378	0	0	0.213	0.49
CCL4	IL1R1	9606.ENSP00000482259	9606.ENSP00000386380	0	0	0	0	0	0	0	0.422	0.422
CCL4	CCL4L1	9606.ENSP00000482259	9606.ENSP00000483609	0	0	0	0.982	0	0	0.9	0.624	0.901
CCL4L1	IFNG	9606.ENSP00000483609	9606.ENSP00000229135	0	0	0	0	0.05	0	0	0.693	0.696
CCL4L1	CXCL9	9606.ENSP00000483609	9606.ENSP00000354901	0	0	0	0	0.061	0	0.9	0.634	0.962
CCL8	IFNG	9606.ENSP00000378118	9606.ENSP00000229135	0	0	0	0	0.065	0	0	0.469	0.482
CCL8	CXCL9	9606.ENSP00000378118	9606.ENSP00000354901	0	0	0	0	0.507	0	0	0.7	0.846
CEACAM3	SNAP25	9606.ENSP00000349971	9606.ENSP00000254976	0	0	0	0	0	0	0.9	0	0.9
CPA3	KITLG	9606.ENSP00000296046	9606.ENSP00000228280	0	0	0	0	0	0	0	0.437	0.437
CPA3	MS4A2	9606.ENSP00000296046	9606.ENSP00000278888	0	0	0	0	0.334	0	0	0.242	0.474
CPA3	KIT	9606.ENSP00000296046	9606.ENSP00000288135	0	0	0	0	0.075	0	0	0.456	0.475
CPA3	FCER1A	9606.ENSP00000296046	9606.ENSP00000357097	0	0	0	0	0.549	0	0	0.541	0.784
CXCL9	KITLG	9606.ENSP00000354901	9606.ENSP00000228280	0	0	0	0	0	0	0	0.404	0.404
CXCL9	IFNG	9606.ENSP00000354901	9606.ENSP00000229135	0	0	0	0	0.174	0	0	0.825	0.849
CXCL9	SELE	9606.ENSP00000354901	9606.ENSP00000331736	0	0	0	0	0.099	0	0	0.475	0.506
CXCL9	IL1R1	9606.ENSP00000354901	9606.ENSP00000386380	0	0	0	0	0.071	0	0	0.4	0.418
CXCL9	GBP5	9606.ENSP00000354901	9606.ENSP00000359488	0	0	0	0	0.676	0	0	0.361	0.784
DPYSL2	SNAP25	9606.ENSP00000309539	9606.ENSP00000254976	0	0	0	0	0.156	0	0	0.35	0.428
DPYSL2	DPYSL3	9606.ENSP00000309539	9606.ENSP00000343690	0	0	0.449	0.978	0.939	0.869	0.9	0.769	0.999
EMCN	SELE	9606.ENSP00000296420	9606.ENSP00000331736	0	0	0	0	0.116	0	0	0.514	0.552
FCER1A	MS4A2	9606.ENSP00000357097	9606.ENSP00000278888	0	0	0	0	0.128	0.379	0.9	0.608	0.975
FUT8	ST6GALNAC1	9606.ENSP00000353910	9606.ENSP00000156626	0	0	0	0	0	0	0	0.451	0.451
IFNG	KITLG	9606.ENSP00000229135	9606.ENSP00000228280	0	0	0	0	0	0	0	0.441	0.441
IFNG	KIT	9606.ENSP00000229135	9606.ENSP00000288135	0	0	0	0	0	0	0	0.402	0.402
IFNG	IL1R1	9606.ENSP00000229135	9606.ENSP00000386380	0	0	0	0	0.062	0	0	0.514	0.524
IFNG	SELE	9606.ENSP00000229135	9606.ENSP00000331736	0	0	0	0	0	0	0	0.713	0.713
IL1R1	IRAK1	9606.ENSP00000386380	9606.ENSP00000358997	0	0	0	0	0.051	0.993	0.9	0.815	0.999
KIT	KITLG	9606.ENSP00000288135	9606.ENSP00000228280	0	0	0	0	0.062	0.9	0.9	0.964	0.999
KIT	SELE	9606.ENSP00000288135	9606.ENSP00000331736	0	0	0	0	0	0.124	0	0.365	0.42
LPHN1	ST6GALNAC1	9606.ENSP00000340688	9606.ENSP00000156626	0	0	0	0	0.062	0	0	0.426	0.438
NTN1	STX1A	9606.ENSP00000173229	9606.ENSP00000222812	0	0	0	0	0	0	0	0.453	0.453
SELE	ST6GALNAC1	9606.ENSP00000331736	9606.ENSP00000156626	0	0	0	0	0	0	0	0.471	0.471
SELE	TNFSF15	9606.ENSP00000331736	9606.ENSP00000363157	0	0	0	0	0	0.185	0	0.497	0.573
SNAP25	STX1A	9606.ENSP00000254976	9606.ENSP00000222812	0	0	0	0	0.191	0.974	0.9	0.953	0.999
SNAP25	SYTL4	9606.ENSP00000254976	9606.ENSP00000362080	0	0	0	0	0.064	0.322	0	0.35	0.551
SNAP25	SYT1	9606.ENSP00000254976	9606.ENSP00000261205	0	0	0	0	0.44	0.974	0.9	0.905	0.999
SNAP25	VAMP2	9606.ENSP00000254976	9606.ENSP00000314214	0	0	0	0	0.176	0.973	0.9	0.965	0.999
SRPX2	TSPAN6	9606.ENSP00000362095	9606.ENSP00000362111	0	0	0	0	0.097	0	0	0.614	0.637
STX1A	SYTL4	9606.ENSP00000222812	9606.ENSP00000362080	0	0	0	0	0	0.546	0	0.588	0.805
STX1A	VAMP2	9606.ENSP00000222812	9606.ENSP00000314214	0	0	0	0	0.097	0.835	0.9	0.928	0.998
STX1A	SYT1	9606.ENSP00000222812	9606.ENSP00000261205	0	0	0	0	0.13	0.974	0.9	0.838	0.999
SYT1	VAMP2	9606.ENSP00000261205	9606.ENSP00000314214	0	0	0	0	0.115	0.474	0.9	0.9	0.994
SYTL4	VAMP2	9606.ENSP00000362080	9606.ENSP00000314214	0	0	0	0	0	0.124	0	0.385	0.438
SYTL4	TSPAN6	9606.ENSP00000362080	9606.ENSP00000362111	0	0	0	0	0.095	0	0	0.392	0.427
