# Supplementary material for: Prognostic Value of Tumor Mutational Burden Related to Immune Infiltration in Cervical Squamous Cell Carcinoma
Source: Front Med (Lausanne). 2021 Nov 11;8:755657. doi: 10.3389/fmed.2021.755657 (PMC8631969; doi:10.3389/fmed.2021.755657)
Supplement: Supplementary file 7 [file Table_4.XLS]

Mixture	B cells naive	B cells memory	Plasma cells	T cells CD8	T cells CD4 naive	T cells CD4 memory resting	T cells CD4 memory activated	T cells follicular helper	T cells regulatory (Tregs)	T cells gamma delta	NK cells resting	NK cells activated	Monocytes	Macrophages M0	Macrophages M1	Macrophages M2	Dendritic cells resting	Dendritic cells activated	Mast cells resting	Mast cells activated	Eosinophils	Neutrophils	P-value	Correlation	RMSE
TCGA-C5-A7UC-01A-11R-A352-07	0	0.00843665039032857	0.00223983472947904	0.0465925434434496	0	0.135362083868529	0	0	0.00338550836216567	0	0.169265590161937	0	0.00969876448041089	0.190219409408756	0	0	0	0.111616368143286	0	0.302295275347333	0.0208879716643265	0	0.0600000000000001	0.111485591262902	1.08198069609239
TCGA-C5-A1MJ-01A-11R-A14Y-07	0.0694381611669849	0	0.00417041077214255	0.0617637109257145	0	0.075894276923665	0	0.0387033080684111	0.027978277370001	0	0	0.0314925767420432	0	0.422233282316244	0.0788821222569429	0.12550124559707	0.03647402622572	0	0.0274686016350605	0	0	0	0	0.455241151916267	0.8916436198362
TCGA-EA-A3QD-01A-32R-A22U-07	0.080328213996242	0	0.0595967932138639	0.226427337526863	0	0.0364118809802886	0.0824205598263836	0.0498126072750145	0.0435383963440621	0.0495741601836639	0	0.0564683777621037	0	0.0617762393034776	0.0929506538421745	0.0732507164428649	0.0182470229536734	0	0.0636716446039151	0	0	0.00552539574540954	0.01	0.282104822767455	0.972977428700988
TCGA-VS-A8QH-01A-11R-A37O-07	0	0	0	0.0914401206083209	0	0.183538091434182	0	0	0.0918747944614997	0	0	0.117115851766468	0	0.180430264598527	0.0349323600321674	0.115399878812876	0.109419905830996	0.0288226808993862	0.0442250500713802	0	0	0.00280100148419732	0.42	0.0159203507278194	1.08922386253876
TCGA-C5-A1ME-01A-11R-A13Y-07	0	0.00119185249208429	0.0068651179036674	0.449958988817098	0	0.101195181611107	0.0822527584524424	0.0190455671114442	0.0281572511640054	0	0.0238580488710447	0	0.0112085173822637	0.12134901435139	0	0.065267472853638	0.00327600693812306	0.0517883741348161	0.0345858479168766	0	0	0	0.08	0.0867637932866462	1.08656190982255
TCGA-C5-A901-01A-11R-A37O-07	0.0183915637941778	0.0315996257717954	0.0641689554513337	0.004868088959964	0	0.112445190968902	0.164845242097462	0	0.00870570788509139	0.0315981055029333	0.0271941605364246	0	0.00241649496405837	0.345979982797239	0.0261827167167613	0.0370552317058286	0.0285673234710613	0.0931587535235009	0.00241682106782768	0	0.00040603478563939	0	0.03	0.199309157466512	1.00997769890121
TCGA-C5-A8YT-01A-11R-A37O-07	0.0201747875213655	0	0	0.135139474295815	0	0.0369635240818003	0	0.0148312631093384	0.0529091829207926	0	0.264487026757595	0.147373389776987	0.00447410001045113	0.100517361865914	0.00464927782716624	0.0722943987221053	0.00632562560506657	0.0018681522379811	0.13031934865326	0	0	0.00767308661436145	0	0.365654502514359	0.960143348548086
TCGA-EK-A2PM-01A-11R-A18M-07	0	0.0122188942486611	0.00179898332309669	0.118525826856335	0	0	0.000925063151031123	0.0991503485799228	0.00363644145644244	0	0	0.0644803685566239	0	0.444997064950928	0.0333334021081247	0.136863950706478	0	0.0614547376976568	0.0226149183646997	0	0	0	0.12	0.0697322540213122	1.09984857911248
TCGA-FU-A770-01A-11R-A33Z-07	0.0425313358462369	0	0.00172480590096839	0.0782760867241799	0	0.15245039830618	0.0079914680600958	0	0.0092494272831898	0	0	0.0457643157731768	0.0219601315492377	0.130739378403999	0	0.00496949821574859	0.0114819368406711	0.111555873213944	0	0.198170457739011	0.0286029925540227	0.154531893589339	0.32	0.0279034159860194	1.09356436313991
TCGA-EK-A2RB-01A-11R-A18M-07	0	0	0.0114098509906398	0.183447020129701	0	0.006589851727676	0.0489058481515683	0.00488894877002381	0.0137863721637652	0	0	0.215158900214714	0.00448913322704375	0.0574802672855844	0.0165998095978137	0.0782177556822455	0.031584786964554	0.167404934858901	0.16003652023577	0	0	0	0.02	0.217033366915366	1.01567434500084
TCGA-VS-A9UM-01A-11R-A42T-07	0.0746784871907274	0	0.0176845944790809	0.178355132973109	0	0.142425623774168	0	0.0199715421473689	0.0531618333488865	0	0	0.103284046893392	0.00700033032843497	0.082907006737169	0.0681195401492393	0.134081302887633	0.00648800618651838	0.0143301841157268	0.0957259691992491	0	0	0.00178639958929682	0.04	0.157829107411651	1.02596485433287
TCGA-VS-A9V2-01A-11R-A42T-07	0.0550889470377774	0	0.000767836128875444	0.149191349307048	0	0.0572604916142998	0.0103083099048101	0.0474060101454399	0.0807925106605566	0	0	0.0669121145706848	0.000526915343495174	0.0651467190286173	0.212636599958975	0.0366619218841727	0.18217554185386	0	0.0351247325613869	0	0	0	0	0.360813789826318	0.940612580352357
TCGA-C5-A907-01A-11R-A37O-07	0	0	0.00820263901908993	0.125916654832155	0	0.101390619928017	0.0763626977733672	0.0883137882828968	0	0	0	0.169953790407481	0	0.115521552640787	0.134339246543206	0.0974966566641414	0	0.014896534936105	0	0.000342269989313973	0	0.0672635489834399	0.05	0.132496718058154	1.06011886877685
TCGA-MY-A5BD-01A-11R-A26T-07	0.131410021064662	0	0.0201930586264699	0.182204578343935	0	0.0905723366979408	0.0624839060931017	0.175076681911548	0.000590064262155976	0	0.00626852160754752	0.035814230512145	0	0.0350529277054268	0.0351411700541715	0.0236843001737395	0.10819473161144	0.0288289089603481	0.064484562375368	0	0	0	0.0600000000000001	0.113725912955208	1.04469191082141
TCGA-UC-A7PI-01A-11R-A42S-07	0.0545312816959655	0	0.0124124097556541	0.183940006442631	0	0.188891296744233	0.0173981898705848	0.0758096339124684	0.0213957193287739	0	0	0.0517940455371604	0	0.0750013019283702	0.101432569435299	0.102322891623645	0.043038089304502	0.0322404167095214	0.0397921477111912	0	0	0	0.16	0.0571641319936646	1.0735848311688
TCGA-FU-A3HZ-01A-11R-A213-07	0.000728938098263078	0	0.0014881177558018	0.316678446517093	0	0	0.169026329255292	0.101811308981594	0	0	0.0965671532186701	0.0112730480269434	0.00209788205544092	0.165077922115486	0.0551678326714191	0.067884583829315	0.00764098389571859	0	0.00257929208894794	0	0.00197816149001628	0	0.04	0.166385301921852	1.03912136649453
TCGA-C5-A1MH-01A-11R-A14Y-07	0.0306852774783178	0	0.0100285392718377	0.171860500609244	0	0.136399283819096	0.0828126933643671	0.0478919991741943	0.0287016982210676	0	0	0	0	0.209767798577519	0.155385983000183	0.120528474769641	0	0	0.00593775171453237	0	0	0	0.01	0.267679110450828	0.984453708952662
TCGA-IR-A3L7-01A-21R-A213-07	0.00449630124986346	0	0.0116569139968409	0.103323209376308	0	0.284697045261007	0	0	0.00287097193991436	0.00804080030452602	0	0.0481905554624115	0.0296416273932797	0.0250316876028956	0.0116693928340818	0.139382586303243	0.0917306869267767	0.174685889082003	0.0645823322668499	0	0	0	0.61	-0.00206314230038667	1.08670864568094
TCGA-MA-AA3W-01A-11R-A38B-07	0.0610908252389467	0	0.00468298517659617	0.323978164449722	0	0.0290816327041774	0.0340444685317838	0.0611659566892871	0.0615143848710548	0	0	0.0692621771551988	0	0.046503279857991	0.116015938973594	0.0464923498722107	0.088224422274539	0.00614679484149252	0.0517966193634059	0	0	0	0	0.376391015058167	0.931737724097563
TCGA-C5-A8XI-01A-11R-A37O-07	0.0356991713744076	0	0.0146343292657215	0.31040555987174	0	0.100458476882509	0.0987709571807081	0.0721581407493577	0.0489975493754879	0	0.0534445711935555	0	0.00389867987986835	0.128400143370874	0.0682529351821932	0.0164482648412671	0.0025850855468564	0.0268529463666548	0	0.0189931889187987	0	0	0.05	0.137817637609413	1.05393673672274
TCGA-MA-AA3X-01A-22R-A42S-07	0.0320028881993021	0	0.0199067399834361	0.0579289890452421	0	0.0650915852473952	0.016936142983704	0.00705755687359466	0.00316559280468156	0	0.00326463250617445	0.00785532012288967	0	0.545731128982154	0.0228238066759618	0.159223446295067	0	0.0330261716207444	0.0116672784637994	0	0	0.0143187201958533	0	0.306873525761904	0.995421833656134
TCGA-VS-AA62-01A-11R-A42T-07	0.0395529744754798	0	0.00501190318277075	0.270753838713695	0	0.0179110316072014	0.18259562601154	0.0677066968613325	0.0244458147744828	0	0.0160076027470129	0.0151810597591324	0	0.172572681576951	0.104418291761869	0.0673720199233986	0.00882490363417696	0	0.00764555497095621	0	0	0	0.03	0.197065994693491	1.01422477591847
TCGA-C5-A1BF-01B-11R-A13Y-07	0.01726197948718	0	0.00657597608868469	0.0695221551954605	0	0.202189353896201	0.0153331674719056	0	0.0824084014718549	0	0.0150184482308967	0.126707252897614	0.0530917476981349	0.104159353435449	0.0368994230142705	0.0723149685413432	0.0138411271491957	0.0555955258539197	0	0.119611638486358	0	0.00946948108153101	0.07	0.103711770229831	1.05831883500378
TCGA-C5-A1BI-01B-11R-A13Y-07	0.0330364774384623	0	0.0895516557270355	0.158214386505959	0	0	0.0984930709048506	0.0311523066700156	0.0644052364281853	0.0102721658603176	0	0.0459792273589167	0	0.128225194808449	0.0860143766067386	0.138683245073877	0.0418803121678173	0.0352098019894093	0.0318730250319129	0	0	0.00700951742805285	0.01	0.235511540172965	0.986541260626205
TCGA-HM-A6W2-06A-22R-A33Z-07	0.0636673315198485	0	0.0249306113772762	0.0481819031324516	0	0.0130815594311725	0	0	0.0170431032062694	0	0	0.00990736586404537	0.0399220445741	0.51405280111639	0.0204914127296396	0.207903411702521	0	0	0	0.0408184553462865	0	0	0	0.384759075797981	0.947691306332557
TCGA-FU-A3TX-01A-11R-A22U-07	0.0220919358870687	0	0.00257025843073582	0.234924038361546	0	0.169590631890687	0	0.0382198736499182	0.0797241650320407	0	0	0.0997148342237545	0.0182240718542406	0.126662319942837	0.0708575740217262	0.00951468712445878	0.0693976000160322	0.0187775905680538	0.0397304189969005	0	0	0	0	0.295797126176969	0.974460705775066
TCGA-C5-A2LZ-01A-11R-A213-07	0.057275833173489	0	0.112993039509114	0.123851515745209	0	0.0676847460798713	0.00430733125776396	0.112466578361831	0.063013685759467	0.044635412875444	0	0.064039104711955	0	0.0602042549362737	0.11809831373094	0.0754742413786308	0.0385839271340793	0.0223474385913522	0.0350245767545794	0	0	0	0	0.304474548740252	0.964251806634463
TCGA-ZJ-A8QR-01A-11R-A37O-07	0.0694528805914498	0	0.0715319982032992	0.0369297762913226	0	0.15913707779051	0	0.00512900359439334	0	0	0	0.0920244169630738	0	0.176263313102143	0.0504221452157307	0.0590279201432283	0.022047361065034	0.118231304723339	0	0.111458307944934	0	0.0283444943715419	0.01	0.262120439448054	0.981241781090991
TCGA-JW-A5VG-01A-11R-A28H-07	0	0	0.00705657852631706	0.235869844153448	0	0.0805966002042163	0	0.0321580900714703	0	0	0.0322095005590221	0.12921142780218	0	0.0526338844930329	0.131823238058579	0.148203702081697	0	0.135567033494923	0	0.0146701005551149	0	0	0	0.376105133270482	0.940077429824671
TCGA-MU-A5YI-01A-11R-A32P-07	0.0160818823479734	0	0.0088516064569287	0.0674621588850484	0	0.239499967262596	0.0036294493096457	0.0431514376228824	0.0221063213526881	0.033486440390683	0	0.0494279545632608	0	0.0567628329858743	0.161559099161342	0.08321729226439	0.104791404098372	0.026514250494077	0.0834579028042372	0	0	0	0	0.298518816967277	0.965958019093614
TCGA-EA-A410-01A-11R-A32Y-07	0.0356344335558882	0	0.00743641680645074	0.370378787740128	0	0	0.0577048497648146	0.0231599071290539	0.00787659920399074	0	0.00462122496903087	0.0198209135695844	0.00385538208624583	0.334682536786024	0.0882343594294667	0.0451567420844681	0	0	0.00143784687485393	0	0	0	0	0.315720847479252	0.967123810758997
TCGA-JX-A3PZ-01A-11R-A32Y-07	0.0281376080953687	0	0.00495911093435534	0.112906350966414	0	0.0324660281958765	0.0406552451343814	0.058792313121475	0	0	0	0.087137890067042	0	0.156725278487584	0.0959134983971466	0.106381783211208	0.193895482700234	0.0362451041553835	0	0.0457843065335315	0	0	0	0.380727815802668	0.925735791448486
TCGA-EX-A69L-01A-11R-A32P-07	0.00741438388016401	0	0.0638727991055564	0.262184592810789	0	0.050415937850244	0.091563954832784	0.0791659801160544	0.0292281683577106	0	0.00499382626816361	0	0	0.0640417342793728	0.172284441298236	0.0825956294692428	0.0408588931571049	0	0.0293106902154981	0	0	0.0220689683590796	0.02	0.225392877990382	1.0033065409925
TCGA-Q1-A6DV-01A-11R-A32P-07	0.0409045915430935	0.00285363050283857	0.0119268659479117	0.198003791487631	0	0.0886493140432317	0	0.0460979235647116	0	0	0	0.124996219022721	0	0.0914811195623787	0.0131073529415239	0.0267939979059341	0.0373261128932088	0.100073529907114	0.0858798424497087	0	0.0854145619301952	0.0464911462977978	0.16	0.0561338005447435	1.06707935274026
TCGA-VS-A953-01A-11R-A38B-07	0	0	0.00204780071821001	0.268513344897136	0	0.0318320725062035	0.0878169766238013	0.107720430093052	0	0	0.0136716402854581	0.0376231418871429	0.00130035356888997	0.0535790537669619	0.121622534108576	0.0768324530534577	0.0525406281516521	0	0	0.14321919254425	0	0.00168037779520862	0.02	0.212643309415389	1.01333428289903
TCGA-C5-A1M5-01A-11R-A13Y-07	0.0907758331061305	0	0.0560421467397544	0.144738023767366	0	0.139754410369958	0.0539695108115411	0.0232219489354048	0.0618870539652474	0	0.0241130139329149	0	0	0.0911140808059175	0.165594258422094	0.0492530446476695	0.0307065300989985	0.0184051813210164	0.0504249630759872	0	0	0	0	0.30262825666079	0.964411850689592
TCGA-C5-A902-01A-11R-A37O-07	0.00792645361469918	0	0.00248798078436631	0.322335182476355	0	0.120213456511732	0	0.0680794572122429	0.152229643809687	0	0	0.162844446889661	0	0.030790934250759	0.0245114618471214	0.0191564263276102	0.00363995239590833	0.00409413201263865	0.0798983048931941	0	0	0.00179216697402589	0	0.462432867783584	0.897971963110534
TCGA-C5-A1M7-01A-11R-A13Y-07	0.0728718682400877	0.0387645944452078	0	0.0865687036356339	0	0.163183482299271	0.149242110109682	0.00652907844316341	0	0	0.0628093557541826	0	0.00995529156273656	0.094353185743943	0.108611526327073	0.034065407674134	0.00738443402992434	0.0594989842183451	0.0215192379641927	0.0371154696263404	0	0.0475272699260829	0.04	0.156497186783248	1.02104214822035
TCGA-VS-A9V1-01A-11R-A42T-07	0.105418002727939	0	0.143811517236113	0.0318158001750206	0	0.199310243641051	0.0175929184865311	0.00724235784539288	0.00111874594572605	0	0	0.12139792779656	0	0.0187952530372468	0	0.0097978587841062	0	0.0441118503451465	0.0549220603669226	0	0	0.244665463612245	0	0.301802716384193	0.973924068041708
TCGA-DG-A2KK-01A-11R-A180-07	0.0398792163893082	0	0.00954396869196466	0.139957330440914	0	0.349128781524054	0	0.0642008532834105	0.00593561767533896	0	0	0.0240023537834869	0	0.121301944057556	0.10982025294926	0.0763610115403727	0.0320162212675655	0.0151299953201379	0	0	0	0.0127224530766318	0.02	0.208715240946944	1.01668078358771
TCGA-EA-A3HU-01A-11R-A213-07	0.111129252226225	0	0.0646772842938294	0.160698053643983	0	0.120692043919323	0.0815345333355556	0.0584003501539833	0	0.0367704844334876	0.0444455729261971	0.0537082037272329	0	0.0223380748442182	0.111697607259126	0.0538718999740869	0.00411983777611403	0.0040236312732906	0.0718931702133478	0	0	0	0	0.376547020095708	0.930215194767465
TCGA-C5-A3HD-01B-11R-A213-07	0	0.00330373266269124	0.0114947882806035	0.034873005234224	0	0.208403129526733	0.11613550750216	0	0.00343655244312866	0	0.00280782133736659	0.0636886977211561	0	0.309282626882983	0.132886642249573	0.000807964025152363	0.00360859401637437	0.0495908586623384	0.0540405594799601	0	0	0.00563951997555511	0.0600000000000001	0.120555311121797	1.05441633713466
TCGA-JX-A3Q8-01A-11R-A21T-07	0.0120972599393905	0	0.00943281063345708	0.2126183542528	0	0.0730954693561969	0.124906907616216	0.0776373030538959	0.0198658795302677	0.0589448876374412	0.0138965408448007	0.0660426580613958	0	0.016279978297306	0.047200933023653	0.0866565086549044	0.0719153231908967	0.0506528047455896	0.058756381161788	0	0	0	0.01	0.274561006781482	0.978654296934592
TCGA-EA-A3HQ-01A-11R-A213-07	0.00967547704468142	0	0	0.113152369439801	0	0.149289398673199	0.0583340205002874	0.0455260051033263	0.0254210879555746	0	0	0.0280962539783256	0.0269578998003169	0.0371765983785928	0.160848445815169	0.105877097435122	0.166845848373342	0	0.0583090953665678	0	0.00526934573047829	0.00922105640521589	0	0.366955580259855	0.931530353553448
TCGA-EX-A8YF-01A-11R-A37O-07	0.122299012465397	0	0.177284598564858	0.344328121137933	0	0.0410458533364282	0.0606774709229242	0.0502260334018891	0.0084488674330792	0	0	0.0356753702048475	0.0166243295080501	0.00969410343023713	0.0327363772992763	0.0454424208834105	0	0.0170636345869756	0.0236088498483658	0	0	0.0148449569763287	0	0.4366612678844	0.903724642177417
TCGA-DS-A0VN-01A-21R-A10U-07	0	0	0.00616707984444793	0.339280338248729	0	0	0.163584724839312	0.0380397784771765	0.0095452849667899	0	0.0242866656521592	0.0337005851789154	0	0.127202210234372	0.109464844675683	0.123486622414587	0.0194979378777196	0	0.00376625520220177	0	0	0.00197767238790769	0	0.419761654774045	0.908736162961696
TCGA-EK-A2H0-01A-11R-A180-07	0	0	0.00393584095698384	0.0260417976356617	0	0.0358055636809977	0.132974037123779	0.0439587611872377	0.0115054322350326	0.0138198115062166	0.053516912461542	0.0586791120660123	0	0.181896228159324	0.0597276135566627	0.206230124002562	0.0530728864223985	0.0854248156945026	0.0300866727960863	0	0	0.00332439051500086	0.02	0.206076821577591	1.00422755294866
TCGA-2W-A8YY-01A-11R-A37O-07	0.0336800300409428	0	0.0017592259769302	0.0846980753206792	0	0.250847780036952	0.00399447807625523	0.0181004617915469	0.00234151103173422	0	0	0.0187817719363662	0	0.33930668953917	0.124048698002944	0.122441278246478	0	0	0	0	0	0	0.0600000000000001	0.111542353976837	1.06785945136172
TCGA-DS-A5RQ-01A-11R-A28H-07	0	0	0.00854023724104242	0.148456841239026	0	0.212334673969564	0.0627154980584504	0.0232905439244372	0	0	0	0.0387193425998815	0.0115913697423429	0.0633675883365324	0.14142937776372	0.09293715018927	0.084295310824981	0.0166040261751973	0.0832630497277731	0	0.0124549902077816	0	0.01	0.257248822714724	0.982232822675366
TCGA-Q1-A6DT-01A-11R-A32P-07	0	0.0025993568550964	0.00564651931250436	0.0668190472115702	0	0.0865557143828342	0.0386324500344538	0.0418785662127123	0	0	0.0355180176454018	0	0	0.339741021666437	0.0602085588337857	0.133382868291247	0.0318721485574629	0	0	0.142213544612589	0.000925867147882726	0.0140063192360215	0.04	0.158784314014261	1.0435627016167
TCGA-JW-A69B-01A-11R-A32P-07	0.125536958299993	0	0.0221655258735827	0.0593581376795818	0	0.202122142558827	0	0	0.0801917922370246	0	9.63415452664322e-05	0	0.00543672978787702	0.300763265290947	0.025423488280921	0.130972476211277	0.00753900142327391	0.0198716145552827	0.0205225262561454	0	0	0	0.03	0.188342438875654	1.01777905310984
TCGA-ZJ-AAXA-01A-11R-A42T-07	0	0.00604836614717058	0.0077067692074911	0.0664306168119421	0	0.16744865564539	0	0.039285416621063	0.00949729097409587	0	0	0.0594176113797878	0.0275275022798237	0.101138650194608	0.0539336323484158	0.233415203389548	0.132298428207347	0	0.0490332881335434	0	0.0468185686597735	0	0.23	0.0449251118563788	1.06113089435101
TCGA-EA-A1QT-01A-11R-A14Y-07	0	0.0185546237102218	0	0.0923035449890964	0	0.102975303105245	0.098900789242601	0.0272884652142925	0	0	0	0.0819222028413813	0.0415552143938161	0.0581393056225542	0.179223325483736	0.151038790001117	0.0566188288440995	0.00869834322353705	0.0761875868405492	0	0	0.00659367648775398	0	0.309033408664882	0.960518453148071
TCGA-MY-A5BE-01A-21R-A26T-07	0.0405682337869255	0	0.0256456363412234	0.384854731346191	0	0	0.138454698462832	0.0324753056634191	0.0762946467151789	0	0.0573971850831477	0	0	0.070312739694879	0.0960297575808005	0.0572474869722899	0.00738167262359964	0	0.0133379057295136	0	0	0	0.05	0.145617813385681	1.05136365862787
TCGA-MU-A51Y-01A-11R-A26T-07	0.0109570717699299	0	0.00755349537035192	0.187014892930471	0	0.0710947155046083	0.0249133198918685	0.0714498875871492	0.0709017321969473	0	0	0.0190930429911992	0.00441972962728997	0.0861367063761211	0.205590257415024	0.0914493052939477	0.0622645503920115	0.0202989719200877	0.0668623207329925	0	0	0	0	0.459716523350202	0.887734437321325
TCGA-FU-A23K-01A-11R-A16R-07	0.0625921448987344	0	0.147727995924156	0.180582727137728	0	0.0325559721236439	0.100469940211059	0.066985479655265	0.0163720306963821	0	0	0.0607769619402969	0	0.0749877164749761	0.0551029695660372	0.104580808696401	0.0197434693226277	0	0.0775217833526938	0	0	0	0	0.312821542756101	0.956499335017382
TCGA-EA-A3HR-01A-11R-A213-07	0.007630956272591	0	0.000888556464438441	0.0332024857831582	0	0.241580235192219	0	0.0261580261070257	0.0685253105571974	0	0	0.0781919318318089	0.0385357678338281	0.0511115939498155	0.0853763915006196	0.0174287369981842	0.252264385404123	0.00112765399745681	0.0886527790720395	0	0	0.00932518903549452	0.05	0.128936835749492	1.03137631369023
TCGA-VS-A8QC-01A-11R-A37O-07	0.00581345599728413	0	0.0409002355197648	0.0795170765396227	0	0.0747502466406269	0.0438768029646436	0.036069259307157	0.1011493825938	0	0	0.0892993059263835	0	0.247958805266422	0.0608132110878543	0.145278080946323	0.0250933973990463	0	0.0494807398110722	0	0	0	0.0600000000000001	0.106111208915209	1.04830540966089
TCGA-ZJ-AB0I-01A-11R-A42T-07	0	0.00355269629079739	0	0.280975134044766	0	0	0	0.0599792429306146	0.0264544043012917	0	0	0.147707383422473	0	0.254271604130568	0.0533697477263794	0.0686600327974936	0.00185957337941745	0.043419184166001	0	0.0597509968101975	0	0	0	0.435606167527081	0.903658487340227
TCGA-GH-A9DA-01A-21R-A37O-07	0.004744828706072	0	0.000373134145824968	0.206204804510517	0	0.128065061426765	0.128729302961034	0	0.00935748189906076	0	0.021945244933439	0.0335847968355006	0.0212422809826783	0.178662201119563	0.0416710238831911	0.06658122963746	0.0673118926842271	0.0382488206354606	0	0.0483498715731836	0	0.00492802406602347	0.02	0.205223678496838	1.00525888235618
TCGA-EK-A2RC-01A-11R-A18M-07	0.0213865826329018	0	0.00465381463139595	0.227292585165158	0	0.308277783581249	0.0292207385388831	0	0.0197123053157118	0	0	0.0518273539987708	0.0251218320278615	0.0380893933683776	0.075202723873749	0.0482086044857413	0.0194661711507692	0.0648629777078107	0.0616116215648256	0	0	0.00506551195679474	0.07	0.0977761845027859	1.069755235204
TCGA-DS-A7WF-01A-11R-A352-07	0.0644712516568698	0	0.00921603511284647	0.0857376661441939	0	0.202749184276769	0.00963079607946718	0.119707828359667	0.0264099661837601	0	0	0.0321272775655441	0	0.0857880061182041	0.26468670013388	0.0435694219944294	0.0318200730601008	0	0.0240857933142686	0	0	0	0.03	0.169976640447454	1.05497593167626
TCGA-EA-A44S-01A-12R-A26T-07	0.0316558545806873	0	0.00706518060219159	0.18879434725483	0	0.0821560316693785	0.069152598649346	0.0453036132249082	0.0121596237991127	0	0	0.076442866967962	0	0.214805809373191	0.0501699213920829	0.138055895027608	0.0153619714887305	0	0.0687638588672273	0	0	0.000112427102743895	0.04	0.16231208509296	1.02367324505938
TCGA-Q1-A6DW-01A-11R-A32P-07	0.00951646654464171	0	0.0497320747467623	0.0735646801133871	0	0.223435811037061	0.0298226258456154	0.0401333402564414	0	0.0335338476672722	0.0504193010855634	0.0398966523923707	0	0.10030028395601	0.0432286506386055	0.0756372170074205	0.0414212558376766	0.14314972674542	0.0462080661257518	0	0	0	0.04	0.159428543447169	1.0225678029055
TCGA-FU-A2QG-01A-11R-A18M-07	0	0	0.00650092165357137	0.176423723564342	0	0.0159654662964415	0.153935763340206	0.076752469396712	0	0.0736615004268354	0.0282848219319028	0.0791444960371152	0	0.160227202489271	0.0497078788789355	0.0323879023358798	0	0.0706156218240277	0.0763922318247591	0	0	0	0.02	0.202901684158108	1.01354223741796
TCGA-C5-A1MK-01A-11R-A14Y-07	0.00913223482053071	0.00132855602019734	0.00413327409499929	0.0952083404849002	0	0.19440852487936	0	0.0971614261967157	0.00535795334283211	0.00596780447157064	0	0	0.0151816046636782	0.120102235286026	0.189369058512285	0.046144679337807	0	0.0626214327355512	0	0.146607670180229	0.00727520497331755	0	0.03	0.193773322815461	1.0306821116707
TCGA-ZJ-A8QO-01A-11R-A37O-07	0.0370061529674034	0	0.000197625322747086	0.124630353358933	0	0.197658100990924	0.0291014217946747	0.0615555671170744	0.108031704939015	0	0.00419389256289794	0	0	0.285518870332562	0.101708058696424	0.0190614188277019	0	0.0313368330896423	0	0	0	0	0.05	0.146903826564905	1.04803993160387
TCGA-MA-AA43-01A-11R-A42T-07	0.152327540902751	0	0.118580174175226	0.0251128231060448	0	0.149383642669163	0	0.0129798374291866	0.0505722040055015	0	0	0	0.00428438653071028	0.183770093939849	0.0595819133244974	0	0	0.0279932075363216	0	0.201546614291206	0	0.0138675620895433	0	0.4174291301907	0.910223122604786
TCGA-C5-A1BL-01A-11R-A13Y-07	0.0428787587384809	0	0.0178635053737342	0.308686424441152	0	0.00547434526994402	0.0779910318866358	0.0519374457562358	0.00821111056014225	0	0.0205793874215455	0.0193394240451841	0	0.172811408565074	0.120094656582281	0.0946466316979512	0.0189665773999062	0.00340881437673062	0.0371104778850019	0	0	0	0.02	0.203985033223643	1.00989051518622
TCGA-EA-A4BA-01A-21R-A26T-07	0	0.0500623080809749	0.0137056680311604	0	0	0.222025347370507	0	0.00680342186212637	0.0444176618246558	0	0	0.0449371645530455	0	0.500875613232907	0.0106729196366764	0.0716066374951912	0	0	0.0348932579127554	0	0	0	0.03	0.186457737861991	1.04499584675358
TCGA-ZJ-A8QQ-01A-11R-A37O-07	0.00629209677249319	0	0.00997128280109353	0.0499629137299524	0	0.0642219133770038	0.042178621893519	0.0438458786528406	0	0	0	0.0975936295888008	0	0.291435985716199	0.0793876204114656	0.168158921867491	0.00386358520753824	0.11618960175819	0.0152526603949439	0	0	0.011645287828469	0.02	0.205056435841752	1.01845403325827
TCGA-VS-A8EJ-01A-11R-A37O-07	0.0596638148823557	0	0.00746665049845943	0.252361472074637	0	0.125346119524734	0.038306391911601	0.0474391958654322	0.0499167892394459	0	0.0637617057245398	0	0.0109099426799826	0.178227950737344	0.0991360869890604	0.055753032834948	0.0117108470374597	0	0	0	0	0	0.04	0.153106658295358	1.039945448734
TCGA-C5-A7UI-01A-11R-A36F-07	0.0256770789498601	0	0.107012675285079	0.125655833481503	0	0.0594878772267913	0.044128019421815	0.111698171722745	0.120675792164827	0.029504635009781	0.0160008109993691	0.0368415342185654	0	0.0476662280626854	0.052686562932041	0.0702791434557587	0	0.138885124787102	0.0138005122820767	0	0	0	0.02	0.222025460708738	1.00372869797969
TCGA-Q1-A73Q-01A-21R-A32P-07	0.137070386487583	0	0.133153606760865	0.0474951431566765	0	0.12220336426866	0.035127272926761	0.0490206517741441	0.0382911663931988	0	0	0.0154759090501504	0.00613465174752862	0.108554654919785	0.0213833345949877	0.0098071049480368	0.167030869022516	0.0585433597094188	0.0377887297389403	0.00736724868330061	0.00208222623510846	0.00347031958233878	0	0.293373772683664	0.964187994258643
TCGA-DS-A1OA-01A-11R-A14Y-07	0.0378049567605372	0	0.0193453790013777	0.161714640940367	0	0.159427740930348	0.0447401185470709	0.0403207070468679	0.0156699625296519	0	0	0.0180730054948161	0	0.128391052324381	0.183202918196216	0.0836837933685829	0.0552225141993743	0.000585442818843215	0.0518177678415651	0	0	0	0.05	0.142774454813007	1.03935693664017
TCGA-C5-A8XK-01A-11R-A37O-07	0	0	0.00670734368836733	0.104642322663812	0	0.0328798785967556	0.036416791400211	0.065335030639544	0.02616173350455	0	0.0192314409914138	0.0160082054267271	0	0.342683882401264	0.0888746865084394	0.159030102298937	0	0.00666698869652299	0	0.0589352160405567	0	0.0364263771428985	0.07	0.0991222223131077	1.07034442290338
TCGA-C5-A905-01A-11R-A37O-07	0.123919703211646	0	0.0704128135809697	0.193422195019539	0	0	0.147516648300293	0.0765921461124328	0.00913760056115448	0	0.0194239770085561	0	0.0320111753138355	0.0226907030038882	0.0218075035322819	0.110510813569599	0.0693311197424062	0.0165868352940927	0.0553262537248337	0	0.0313105120244721	0	0.01	0.237761019162533	0.981895845715312
TCGA-C5-A7X5-01A-11R-A36F-07	0.0654333389396349	0	0.00236592460192687	0.0544445039346124	0	0.0387308175084063	0.0319885642394512	0.0880268783740285	0.0176484899163597	0	0	0.00866594305336678	0.03937627325958	0.241349676455595	0.0148890479136089	0.15791979909074	0	0.214841906868557	0	0.0220157145686958	0.00230312127543696	0	0.04	0.153670921478327	1.03292967587116
TCGA-EK-A2RM-01A-21R-A18M-07	0.0348027322842511	0	0.00558457536955938	0.0221786331160203	0	0.0841865169647039	0	0.0341503527762047	0.00653275949754628	0	0	0.00638178358996319	0	0.185331841995073	0.00119536261828159	0.0517224279452894	0	0.522580407835562	0	0.0234391272743398	0.0180922908841689	0.00382118784903659	0.01	0.260832033645758	1.02773238621332
TCGA-IR-A3LL-01A-11R-A213-07	0.00841631231268863	0	0.00375650634672217	0.315344401923704	0	0	0.122544744882668	0.0320998932322008	0.0413756414472227	0.0206008289889047	0.00767077045200116	0.00562336994011477	0	0.0807086545599183	0.202840250466391	0.122782881549271	0.00796706726522933	0	0.0282686766329637	0	0	0	0	0.464262271415593	0.886131642134646
TCGA-DR-A0ZM-01A-12R-A10U-07	0.00598444537243288	0.00451747108374888	0.0434117420564446	0.281249420350305	0	0	0	0.0669511013352175	0.100855373730466	0	0	0.0998937071308322	0.00298925154722987	0.0545952001323658	0.253833102860675	0.0408269495012707	0.0193253094960329	0	0.0255669254029785	0	0	0	0	0.293748316709824	0.998403082964721
TCGA-R2-A69V-01A-11R-A32P-07	0.0510286175054871	0	0.00256553935773433	0.234310840546795	0	0.0925856728528083	0.0987460183056214	0.0505660472391339	0	0	0.0104980143492701	0.0197473593766981	0	0.0767010088196991	0.122019856853286	0.114746965220801	0.0583645021770188	0	0.0598998045761743	0	0	0.00821975281947174	0	0.336540048335063	0.945473280216004
TCGA-C5-A7UH-01A-11R-A352-07	0.00261174694761221	0	0.00631301008099584	0.174043824733629	0	0.0291520905032888	0.162970200466178	0.0104226607140395	0.00308221924556667	0	0.062184860781771	0	0	0.263725077851946	0.0675622462860976	0.158998569851556	0.00666534062722701	0	0	0.0522681519100924	0	0	0.07	0.0993437824981548	1.0558269513345
TCGA-VS-A9UH-01A-11R-A42T-07	0.0566617685640525	0	0.00133118256950925	0.234388917777814	0	0.00313639831226063	0.0964433310366265	0.0548529237683697	0.0197436994211642	0	0.0183143864834903	0.0287221750915983	0	0.158425297055023	0.109659996206308	0.188851713844018	0.00470323800887761	0	0.0247649718608884	0	0	0	0.05	0.148528385677487	1.03022084877827
TCGA-LP-A4AV-01A-11R-A32Y-07	0.0679553221460802	0	0.0778406409056819	0.221168713112434	0	0.0266722374555003	0.1301428583613	0.0425710989298258	0.0354652504864773	0	0.0113810953699146	0.0453623922614389	0.0159878001712395	0.103776141052822	0.0588767841700681	0.072663462328105	0.00853284254059245	0	0.0776413459181457	0	0	0.0039620147903743	0.01	0.28094941036822	0.968466994201293
TCGA-VS-A8QF-01A-21R-A37O-07	0	0.0179785482857579	0.0382380638933	0.082715227761998	0	0.0633484257548312	0	0.108957215685689	0.0617443602689181	0.0151586629458181	0	0.0331171764232881	0	0.122567222727701	0.158346725104084	0.183482358351018	0.0185887456825508	0.0596775695686137	0.0287987501719964	0	0	0.00728094737443618	0.08	0.0924802388128131	1.06007832899887
TCGA-UC-A7PG-01A-11R-A42S-07	0.0755599976251108	0	0.0558497347298521	0.166321191281619	0	0.138130099811812	0.00332144288146317	0.0896250544073771	0.0227854841469717	0	0.00939071313251316	0.0155958402652124	0.000326189057484656	0.120400934226005	0.0813884750553781	0.0461320680016678	0.0671300699293257	0.0641785633465889	0	0.0293463753987147	0	0.0145177667029036	0.05	0.14459447017761	1.03012777615699
TCGA-VS-A9UO-01A-11R-A42T-07	0.0540940072450937	0	0.0439764217367437	0.185900776508645	0	0.139861521500505	0.0628733834520859	0.0703667525808318	0.055894717617714	0.0488060619144193	0	0.127615764502862	0	0.0489987209774714	0.0200945586624649	0	0	0.0447210909970651	0.0967962223040982	0	0	0	0.15	0.0592508626170289	1.09516750305989
TCGA-C5-A0TN-01A-21R-A14Y-07	5.85131885694025e-05	0	0.00441193103621466	0.0836202826074766	0	0.132550901653522	0.033465204798761	0.0158884659311934	0	0	0	0.0903047336387001	0	0.313840586976118	0.0961402706700345	0.111840617201087	0	0.088449420758252	0	0.0290589045895572	0	0.000370166950514632	0	0.289606353055854	0.979635849747167
TCGA-IR-A3LB-01A-11R-A24H-07	0.123320404612554	0	0.0266006020284406	0.16585595558295	0	0.157671324880092	0.00392723512977141	0.0215636488819846	0.00816739082797492	0	0	0.0229213060255171	0	0.19660824858169	0.0387238721396765	0.139046315125791	0	0.0691855408499136	0.0264081553336443	0	0	0	0.02	0.225308763181973	0.995305254510348
TCGA-VS-A952-01A-11R-A38B-07	0.0274818976034511	0	0.103831607071333	0.0776667274172768	0	0.423541282816345	0	0	0.0866371067139987	0	0	0.0263408056101327	0.00279944932559347	0.13087624156588	0.00704122164977525	0.0279351981734839	0.0208994895013093	0.0441987224105335	0.0205920516938833	0	0	0.000158198447004132	0.03	0.187463335128503	1.02733021435192
TCGA-C5-A1MQ-01A-11R-A14Y-07	0.129224081577582	0	0.10350785151301	0.122940956587445	0	0.0879670001350043	0.0408009312384667	0.0270781806143064	0.0528541730732765	0	0.0137889195798987	0.021571511590965	0	0.148327885681078	0.0696517579082507	0.1396198915484	0.00936153354319183	0	0.0271025177671446	0	0	0.00620280764198041	0	0.327707821566051	0.949517679633848
TCGA-C5-A3HF-01A-11R-A213-07	0.0782308220192875	0	0.137069738146862	0.181986439025242	0	0.151854601705877	0	0.0370678476744237	0.111584405046057	0	0	0	0	0.10104796739135	0.0998634691891403	0.0393647542402223	0.0287865222511309	0.00268400364710622	0.0304594296633014	0	0	0	0	0.326818883112526	0.956226543841652
TCGA-EX-A69M-01A-11R-A32P-07	0.0266121480572233	0	0.0336049070553911	0.274869351010899	0	0.0459786416131068	0.145590474900368	0.0965738912216197	0.00786399805961268	0.0342926158456634	0	0.0144481842374175	0	0.0580227107081982	0.101144960427842	0.0647627630837961	0.0325564872553223	0.0154518062305745	0.038499941650483	0	0	0.00972711864248288	0.03	0.175063287265676	1.02334466580304
TCGA-C5-A1MP-01A-11R-A14Y-07	0.100990328959761	0	0.0691428256825152	0.10927329106999	0	0.183498969041856	0.00599649555815043	0.0101345541921902	0.0345813398305988	0.0028123149552183	0	0.0689189512593153	0.00134556443633503	0.0825495457165854	0.0739321366676703	0.0837484264505415	0.0811617378630082	0	0.0825696458314314	0	0	0.00934387248483209	0.01	0.252396193441433	0.979388028950368
TCGA-C5-A7CG-01A-11R-A32P-07	0.0898049695920762	0	0.0258396404595499	0.379812651608308	0	0	0.0911553282171171	0.0671224264802039	0.0408994389469502	0	0	0	0	0.0595265826092303	0.132003704990791	0.032011550346487	0.0369399729386495	0	0.0448837338106373	0	0	0	0	0.340591089605406	0.950534407579128
TCGA-C5-A1BN-01B-11R-A14Y-07	0	0.0135423729197663	0.00524564965943465	0.0139896302959241	0	0.224865520984299	0	0	0.0406189044186896	0.00998179393516624	0	0.0414115803316929	0	0.401743274847026	0.0430745461458935	0.0650335936354093	0	0.117063202327307	0	0.0070204110613042	0.00980447778735892	0.0066050416507276	0	0.395044977136793	0.925642720914792
TCGA-FU-A5XV-01A-11R-A28H-07	0.1473898236033	0	0.0870400736614414	0.0553885923413827	0	0.12054936020312	0.144214791968127	0.0327089835516765	0	0.0160864438219601	0	0.0116573906089325	0.0057968497893731	0.107795660314299	0.0329633854654273	0.0312028396097313	0.0588160528974121	0.0297243116772611	0.103765308336902	0	0.0119995377851153	0.00290059436453805	0	0.357080609012563	0.93404098243397
TCGA-EA-A3QE-01A-21R-A21T-07	0.00255069898366381	0.014640275643915	0.0356251614996695	0.266175633882598	0	0	0.122923616528924	0.0719636208546385	0.0207891809907617	0.0407193015806812	0	0.0522767670936286	0	0.044342155874809	0.171212173657273	0.045348013845181	0.017234170000532	0.029289956206815	0.0649092733569099	0	0	0	0	0.349623122805382	0.947726061874116
TCGA-C5-A2M2-01A-21R-A18M-07	0.0607953414257954	0	0.0226686362901183	0.022486231799582	0	0.53993998196581	0	0.0190584704334223	0.0226551142732191	0	0.0572097006680007	0	0.00949770372598273	0	0.012473862496261	0.0475987926232957	0	0.0282484988200794	0	0.133849412372523	0	0.02351825310591	0.23	0.0440339988255618	1.10074087886908
TCGA-VS-A8Q8-01A-11R-A37O-07	0.0153810766644912	0	0.00210424608986147	0.293353940137441	0	0.039411052021009	0.108403770005713	0.0571379821510993	0.0162942558096044	0	0	0.0512263756644004	0.0151587405868785	0.0419926711218276	0.155307680444393	0.0842471470576373	0.00814294996120036	0.0209087165186908	0.0909293957657522	0	0	0	0.01	0.247765805669331	0.995923306558832
TCGA-BI-A0VR-01A-11R-A10U-07	0.0587463790442187	0	0.135605342088662	0.190305886916212	0	0.109738760809024	0.0758303271301787	0.0345328485350359	0.044907143955751	0	0.0340422299633814	0	0.00214767654111024	0.0868452351676033	0.100537551257296	0.0536339863106855	0.0120392053158347	0.0463726485226567	0.0147147784423495	0	0	0	0	0.321234502516506	0.956072842149362
TCGA-EK-A2PL-01A-11R-A18M-07	0.00947740486655404	0	0.00288951163550945	0.327453965107342	0	0.0560955604387925	0.115481566864066	0.108371184233222	0.00814095900943081	0	0	0.0784215648105432	0.0159115330207751	0.0501919881618387	0.0771469809623215	0.0536555677347163	0.0016591846463362	0.0411267661445829	0.0539762623639695	0	0	0	0.04	0.156992280796361	1.04662127650983
TCGA-DR-A0ZL-01A-11R-A10U-07	0.218295408583455	0	0	0.111033012477004	0	0.158393461163176	0.0498347970016492	0.00924250496417663	0.0360454952930461	0	0.0150441073110221	0	0.013785583763213	0.0729762412437097	0.0159128791692674	0.0348212673617154	0	0.10947983901401	0	0.116513375181396	0.00874790779524622	0.0298741196779131	0.01	0.282707875461264	0.970004518040819
TCGA-LP-A5U3-01A-11R-A28H-07	0	0	0.0170302959804041	0.157632181203323	0	0.0223442076447012	0.0543183258710712	0.0603777476349233	0.0303233632638229	0.0275727393330348	0	0.0884554727572898	0.0125145907981809	0.0617814762434709	0.156919176800919	0.0621493659063896	0.17241205210474	0.00817871893930948	0.0677185574667132	0	0	0.000271728051706568	0.05	0.140350081462696	1.03663529894045
TCGA-MY-A5BF-01A-11R-A26T-07	0.00160426646124173	0	0.00399625212423831	0.332029829970983	0	0.0900208496842155	0.148114341557729	0.0355053251842458	0.0034271192685827	0	0	0.00847707950774162	0.00121220376609473	0.0776943503932723	0.0993629809912475	0.0672231446398552	0.0465005661023768	0.0259911299846717	0.058840560363504	0	0	0	0.01	0.267362260969629	0.982682856668031
TCGA-Q1-A73S-01A-11R-A33Z-07	0.0848373618758388	0	0.00820191253966754	0.0986506534101563	0	0.0225330729322411	0.030267918409369	0.0754372440100136	0	0	0	0.0254580405313688	0.0269958728667556	0.256302586830231	0.000264098689814432	0.230997045151592	0	0.128960020022967	0.00665933658385638	0	0	0.00443483614612813	0.1	0.0751818855635227	1.06476420672368
TCGA-JW-A5VH-01A-11R-A28H-07	0.00323694796773575	0	0.00288852508926866	0.11894550710398	0	0.0997609704859207	0.00526395363883174	0.00828767999255269	0.00454625636375078	0	0.0265260660824082	0.00257507081161417	0	0.54718302398083	0.0481674640042657	0.0623941861535544	0	0	0	0.058037667417861	0	0.0121866809074258	0.0600000000000001	0.122066550169285	1.09605808060352
TCGA-VS-A9UP-01A-11R-A42T-07	0.142095935618654	0	0.0281130013447152	0.245192276874882	0	0.213066483401139	0	0	0.0175790218157836	0	0	0.0571303059825476	0.00681117159722188	0.189359664129197	0.00425784301377344	0.0179707657395918	0	0.0113954640590495	0.0670280664234439	0	0	0	0.03	0.185053112924925	1.02462661438625
TCGA-C5-A1BK-01B-11R-A13Y-07	0.116026745421081	0	0.0554184171778235	0.242781091009783	0	0.0227627101430287	0.0717681485608965	0.0743903499804668	0.074962705379397	0	0	0.012764840718761	0	0.0642919130647888	0.138873309579578	0.0421901461983006	0.0182031388376049	0.0119995793020576	0.0467219923276332	0	0	0.00684491229879969	0	0.464697386739636	0.884696950808373
TCGA-VS-A8EC-01A-11R-A36F-07	0	0.0161596681509396	0.00314221022471647	0.166650363906532	0	0.000625631172548264	0.0778992892957561	0.0381120037315125	0.0679166985434037	0	0.0433386175931518	0	0	0.390618389146848	0	0.126996221832051	0.00533797347765211	0.0598814656073371	0	0	0.000811593830965324	0.0025098734865856	0.32	0.0271038974262659	1.10468046632771
TCGA-IR-A3LH-01A-21R-A213-07	0.0494015968915146	0	0.00748796344235634	0.195779744310347	0	0.0795020150158077	0.140934220206511	0.0372440106971655	0	0	0.0291720551739205	0	0	0.163169618955595	0.11700975719235	0.126884183325075	0.0153523018335783	0	0.0301941776880812	0	0	0.0078683552676989	0.05	0.136213470499669	1.03217670456343
TCGA-VS-A8QA-01A-11R-A37O-07	0.0728902033745755	0	0.0183567023300348	0.283596430563143	0	0.0945533838678656	0.0589195659926701	0.114156262748072	0.0241429315713494	0	0	0.0592440435854572	0.004614277262454	0.0492098027047404	0.107783652793629	0.0427999126079925	0.019995532537267	0.00066171325625149	0.0490755848044985	0	0	0	0.02	0.206661631437845	1.01898369622944
TCGA-C5-A8XJ-01A-11R-A37O-07	0.119883352497795	0	0.11993308589225	0.165628521492736	0	0.174105000730718	0.0154036445740117	0.0891721955088957	0.0192802359403146	0	0	0.0436061263454309	0.00176947068772921	0.0531630572255384	0.0638442138151421	0.0458668099047307	0.064164120266655	0	0.024180165118052	0	0	0	0	0.344155326996272	0.946498231553319
TCGA-EA-A5FO-01A-21R-A28H-07	0	0	0.00470699228695489	0.33722702085888	0	0.0777400461111956	0.121214765291881	0.0768167581539569	0.0043979271524763	0	0	0.0167603117394602	0.00996033175196951	0.0530418679211276	0.063243079438956	0.0386782238073789	0.0541913462795174	0.0704196343223919	0.0716016948838536	0	0	0	0.2	0.0485015414996191	1.0827834237917
TCGA-FU-A3HY-01A-11R-A21T-07	0	0	0.000290801035540178	0	0	0.120403328924376	0.0732495382821572	0.0084027438788397	0.00639658048167491	0.0396396262161397	0	0.0562333773930771	0	0.528066121009734	0	0	0.0226627822097709	0.0837749506802482	0.0237843202724323	0	0	0.0370958296160095	0	0.332149862368078	0.97009907826656
TCGA-FU-A3TQ-01A-11R-A22U-07	0.0425000292619189	0	0.0223440007496811	0.0511308136925242	0	0.240628657421034	0.0494774224639574	0.0506792314971987	0.0340379969048831	0	0	0.0301571520166794	0.00287195964330455	0.121777797387135	0.0695272914382793	0.0968725968173817	0.0926412784185286	0.039593878069908	0	0.0367248871557058	0	0.0190350070618801	0.04	0.154902955013595	1.02009824192474
TCGA-VS-A94X-01A-11R-A38B-07	0.0304606715109065	0	0.0144643063481292	0.140447504914512	0	0.143078892446225	0.0203319319684703	0.0668936434501277	0.0553733185057881	0	0.0688731017140357	0.0427915709067134	0.00585737462634163	0.0622465955027948	0.163194091697698	0.078159495546191	0	0.107827500862066	0	0	0	0	0.01	0.245545188067088	1.00560240080002
TCGA-VS-A9UT-01A-11R-A42T-07	0.00694731370672596	0	0.0384047503463467	0.29186901436876	0	0	0.0722952055638247	0.0936099097026702	0.0330773221307867	0	0	0.0190491054436893	0	0.209287834967083	0.100298405127853	0.124149249783886	0.00656924658091366	0	0.00444264227746177	0	0	0	0.07	0.102348372473266	1.058039032851
TCGA-EA-A5O9-01A-11R-A28H-07	0	0	0.00599549072226305	0.202703202952769	0	0.0742577646725853	0.122227304376631	0.0679956700763769	0.0366516774223866	0	0.00627858244681163	0.028830799804972	0.0135079624238365	0.00537514875024626	0.0377399396843547	0.0909378878994282	0.058159587145448	0.176899682490829	0.0690561978305818	0	0	0.00338310130047941	0	0.285403756888386	0.969364994628405
TCGA-VS-A9U5-01A-11R-A42T-07	0.0127993305802753	0.0151479084013068	0.0114991331562337	0.27873241546814	0	0.123188054131492	0.0825236025669402	0.0359523179718289	0.0628341052289063	0	0	0.00270411019170699	0	0.131069572188001	0.111084496178437	0.0756223383242223	0	0.0283043999847404	0.0285382156277694	0	0	0	0.0600000000000001	0.109897057580726	1.05834938994926
TCGA-EK-A2IP-01A-11R-A180-07	0.0036232122243695	0	0.000577985792857815	0.306283521895024	0	0.00038454383948782	0.0706408537178406	0.07857258226163	0.00719497802041676	0	0	0	0	0.411992701682479	0.0184795962229198	0.0117441583723403	0	0.0276061078380747	0	0.0500577972360375	0.0128419608965225	0	0	0.446860367992794	0.896999060380588
TCGA-RA-A741-01A-11R-A33Z-07	0.0580002651919824	0	0.122731920934664	0.144760603316091	0	0.140713464538736	0.0182473569561133	0.0351819653295766	0.0635609438147749	0	0	0.0336455405516876	0.0015644072957632	0.0391957673863592	0.0852071956416117	0.0850564052166502	0.0650349196288011	0.025129532315285	0.0777960087456849	0	0	0.00417370313622008	0	0.330394401230108	0.947733956697451
TCGA-IR-A3LC-01A-11R-A213-07	0.0629640671002829	0	0.00983688945517884	0.0188126321076744	0	0.209627883090862	0.02572317923314	0.0188191995076548	0.00516579961525345	0.0159717232506264	0.0521777702015062	0.0987442492008757	0	0.165804724087333	0.0585221465898469	0.118063877043561	0	0.0100737105274676	0.129692148988736	0	0	0	0.08	0.0884869433615167	1.05098999983598
TCGA-DG-A2KM-01A-11R-A180-07	0.0284437292030167	0	0.00801297073101907	0.371457858064111	0	0	0.188248263001546	0.0258284636688997	0.0208292175975008	0	0.0229437970812248	0	0	0.12066700449288	0.0718444245224772	0.0837610888229451	0.0180161562955297	0	0.0399470265188497	0	0	0	0.05	0.142971104356782	1.03785867318848
TCGA-FU-A3YQ-01A-11R-A22U-07	0.045694774083557	0	0.119248623549393	0.0916493794009275	0	0.18681619489116	0.0450800312778798	0.0214097678143633	0.0319637356048217	0	0	0.038284492197993	0	0.0735531754003506	0.140870375562902	0.0656063867919899	0.101147864449234	0	0	0.032889806654357	0	0.00578539232107056	0.01	0.265136892424836	0.979286730321171
TCGA-EK-A3GN-01A-11R-A213-07	0	0.0244244180876796	0	0.0431618638073927	0	0.200861820758213	0	0.0375803174574439	0.0228647589871141	0	0.0659685050246999	0	0	0.187914300820422	0.0343033347451571	0.00745045047513555	0.0231822939436913	0.148390391301463	0	0.143739611760803	0.0286677176813946	0.0314902151493905	0.23	0.0442143170225028	1.07707372922847
TCGA-C5-A8XH-01A-11R-A37O-07	0	0	0.00345680318210241	0.0935391184853944	0	0.154450353637636	0.0552745355904009	0.0507280139744745	0.0382153708814011	0.0119372547261746	0	0.046919560055362	0	0.205725648724555	0.186699191664314	0.0952930772833156	0.00677027315646206	0.0283954797527967	0.0225953188856109	0	0	0	0	0.409529587127928	0.915797171132023
TCGA-C5-A1BM-01A-11R-A13Y-07	0	0.00836565781050326	0.0552673749707251	0.0664835070948853	0	0.118886469920294	0.0278816123668559	0.0873786590344354	0.00181639653158433	0.00800391958311401	0	0.023405721593421	0.0343562691826252	0.070444241972823	0.228815939028714	0.0737539222754629	0.135040807812244	0.00278414236743817	0.0531485451586548	0	0	0.0041668132962201	0	0.30545907752411	0.965749121877335
TCGA-DS-A1OB-01A-11R-A14Y-07	0.0838622349079153	0	0.0691639904951293	0.058485403878955	0	0.0714094782645047	0.00665430165406196	0.0718903845328476	0.0236596466278582	0	0	0.0368499624976035	0.0574262921416856	0.177963670525087	0.140607275320535	0.0946162114710862	0.0267537713537301	0.0208324061062658	0.0598249702227346	0	0	0	0	0.327224290632387	0.949193705748959
TCGA-EA-A43B-01A-81R-A32Y-07	0.0438973680001848	0	0.0898341378743072	0.253361852361733	0	0.000624036101119616	0.0426678794994061	0.0496845315296535	0.0783834001589209	0	0.0460008207648877	0.0355349829816433	0.00722334579689217	0.087516729568965	0.0933705768960186	0.076538389493786	0	0.0925583008360446	0.00280364813643796	0	0	0	0.01	0.276888059193811	0.979060064993637
TCGA-BI-A20A-01A-11R-A14Y-07	0.0633914800706726	0	0.00515310506179547	0.164578495716984	0	0.0971702302939551	0.0394696306699007	0.0430478318140631	0.0725752305266224	0	0	0.0759619502223483	0.0146449603585638	0.0648898279012373	0.17728313979356	0.0330049020360734	0.0617332058498281	0	0.0840537072384984	0	0	0.00304230244589687	0.02	0.205949316841209	1.01313062283163
TCGA-VS-A9UZ-01A-11R-A42T-07	0.207945372424083	0	0.17391906781869	0.0698433910586113	0	0.163848797990643	0.0263125409022005	0.0469039274111991	0.0442420353434012	0	0.0136009419670823	0.00426795366312152	0	0.146597601936121	0.0664310497164792	0.0323040436030209	0	0.00378327616534786	0	0	0	0	0	0.480627145382516	0.877049131150827
TCGA-MA-AA41-01A-11R-A38B-07	0.0076217996957196	0	0.000750521687565007	0.218697150038786	0	0.0479040054220123	0.0933943040246548	0.0584514632814368	0.00523088416128615	0	0	0.0634217143609694	0.00265092196126331	0.0990792079542717	0.198958333199363	0.0617616734856253	0.0848118455121974	0	0.0572661752148492	0	0	0	0	0.375670269957607	0.932656319571351
TCGA-EA-A411-01A-11R-A24H-07	0.0664110262040273	0	0.0211538915106	0.074321077201251	0	0.171618901697173	0	0.0894703929163005	0.0125302805545599	0	0	0.032246664020116	0.0135838799507558	0.302790767353169	0.0403189814949702	0.0659402921926412	0	0.0745843039280478	0.0350295409763877	0	0	0	0.05	0.128506315230728	1.0415504763066
TCGA-DS-A3LQ-01A-21R-A21T-07	0.106626518656813	0	0.0766019885030752	0.0563926488181187	0	0.0466686384434385	0.0613530759547731	0.00905447792071152	0.0238481396143546	0	0.00306929122006736	0	0	0.227500074924934	0.0753646207236609	0.261900188829572	0.0118757513599868	0	0.0397445850304947	0	0	0	0.01	0.279512909216558	0.973586494885555
TCGA-EK-A2PK-01A-11R-A18M-07	0.0139244224745114	0	0.104490297241795	0.148897495676682	0	0.0145753424224196	0.0229865532859598	0.0892108101956421	0.00646380726625893	0.0518155210151056	0	0.386490023572853	0	0.0248150817352157	0.0251112770541586	0.0449077808015129	0.00861947951648757	0.0155588854187615	0.0363785386418125	0	0	0.00575468368082277	0.05	0.137373075621446	1.1362306696101
TCGA-VS-A950-01A-11R-A42T-07	0	0.0173597147964327	0.165354812984347	0.0738577735441149	0	0.00863053380921722	0.0290674961964728	0.0652812188525124	0.020784643762874	0	0	0.0487995775792287	0	0.320795985885211	0.0487755233833588	0.108280478543877	0.00118931724141154	0.0124658246458176	0	0.0545973479487799	0	0.024759750826344	0	0.347610583460511	0.946836082791048
TCGA-VS-A94W-01A-12R-A37O-07	0.0320141982748975	0	0	0.159666410932421	0	0.148168963797477	0.0215144043503532	0.0673612097945482	0.0714894405644746	0	0	0.025231399570318	0	0.126153745127117	0.213757998360513	0.000463735904859001	0.0714231146678818	0	0.0627553786551394	0	0	0	0	0.31149269742262	0.968943703808384
TCGA-VS-A959-01A-11R-A42T-07	0.0160243807183728	0.01248414205005	0.132864634035478	0.129164603088931	0	0.147427430169654	0	0.095218426565305	0.0790299515368041	0	0	0.0566375108662203	0.00122747151982927	0.0726470472451496	0.0794954417828684	0.0924850050695874	0.00358842695060447	0.0155716777550947	0.0630479068912658	0	0	0.00308594375478544	0	0.285724174910617	0.97198368228294
TCGA-EX-A1H5-01A-31R-A13Y-07	0.0106275790619208	0.0314249870136824	0.0571300959330525	0.128192969116831	0	0.193540937967754	0.0205142168945939	0.14267709085552	0.0575591117771391	0	0	0.0253060916262476	0.00972624603116178	0.0512850301853539	0.122648060836968	0.0172322011212456	0.0197040456310385	0.0221999137138765	0.0902314222336135	0	0	0	0.05	0.143064705373688	1.04187355380802
TCGA-Q1-A5R2-01A-11R-A28H-07	0.0314956496479948	0	0.0564071374706298	0.277282020006696	0	0	0.0308017722330299	0.044561590793423	0.0383726344698976	0	0	0.0453815550488506	0.00431241560368793	0.0687977322686551	0.141636183404066	0.108873852498825	0	0.0953974001254595	0.0548867886735935	0	0	0.00179326775519135	0	0.292087757887657	0.971942507591899
TCGA-HM-A3JK-01A-11R-A32Y-07	0	0.00513912349881217	0.0953657022159423	0.113286718035759	0	0.137632368018528	0.023381114200818	0.00868888892622563	0.0284129291841643	0	0	0.00565304532494388	0.00339211396912331	0.247746989627331	0.063911697464564	0.102613170182276	0.103008846733691	0	0.0617672926178205	0	0	0	0.02	0.220788914683395	0.995181115490535
TCGA-C5-A7CJ-01A-11R-A32P-07	0.0509089766946255	0	0.00481675146607309	0.101231846638757	0	0.219267264159426	0.104764127187217	0.00430732154592149	0.0162055178567378	0	0.014525232079991	0.0333746161375051	0.0118778919885818	0.0916888799065321	0.0852012795473765	0.0563862186551245	0.0863874406619076	0.0318552481454334	0	0.0799151797604905	0	0.00728620756829988	0.05	0.14729471186375	1.02533270208762
TCGA-EK-A2PG-01A-11R-A18M-07	0.0168531287178962	0	0.0235710911424598	0.231594736606968	0	0.0470063264793834	0.0759370887893014	0.172675107000209	0.0276994674209176	0	0	0.0727933875101556	0.0217368439160409	0.0405828144344278	0.0463271571697582	0.113423958976106	0.0586754498743111	0.0293325565184444	0.0193321194291777	0	0	0.00245876601444245	0.07	0.104143403413874	1.0556498108969
TCGA-VS-A957-01A-11R-A42T-07	0.00435362951724584	0.000186340247973211	0.0159021539513832	0.187888055669608	0	0.0264569467291909	0.00322755068499375	0.0765604715146087	0.0446677319260264	0	0.0145609356946857	0.0048628669617655	0.0100858355488174	0.263396761122733	0	0.0496156284608175	0	0.238390486890152	0	0.0598446050799988	0	0	0.03	0.193606408202615	1.02133502219363
TCGA-EX-A449-01A-11R-A32Y-07	0.125376392098686	0	0.117178770163606	0.13824048981591	0	0.137572486141573	0	0.0149303526887431	0.128363727881368	0	0	0.0644916184027147	0.00528369651961425	0.100267137559338	0.0150913497628986	0.0580400920672836	0.022742251154821	0.0490199914367565	0.0234016443066864	0	0	0	0.03	0.18616123671804	1.02067098348036
TCGA-HG-A2PA-01A-11R-A213-07	0.0512696113491565	0	0.0530392924596028	0.23334488106489	0	0.0220857911384018	0.204908616271586	0.0127177514728814	0	0	0	0.0397730506934239	0.00366508095480375	0.0721889611001164	0.0379009225948601	0.0324078594938179	0.0309307742547311	0.108289823651127	0.0910654957444646	0	0.00327462376637951	0.00313746398975731	0.03	0.19495025716004	1.00258748003868
TCGA-MA-AA3Y-01A-11R-A38B-07	0.0230147234121644	0	0.00268504164226846	0.222656436104034	0	0.114630879422554	0.137469647485643	0.0358488425582604	0	0	0.0849950055710401	0	0.00549545678441318	0.0598188022885813	0.162127580666238	0.114980160985106	0.0166748771363101	0.00159883741449817	0.0160003922118557	0	0	0.00200331631703239	0.03	0.195536224199532	1.02099121774573
TCGA-VS-A9UI-01A-11R-A42T-07	0.0321309233677125	0	0.0146593043125993	0.173306896062602	0	0.0893275662739817	0.0206612671212767	0.121414265519225	0.0671993243281955	0	0.0267176602509213	0.0127936188581933	0	0.0666376439467693	0.204584712198907	0.0613883718154116	0.0467825708659876	0.0196736966005438	0.0379152869701846	0	0	0.00480689150748904	0.02	0.205234818682928	1.02230436668182
TCGA-VS-A94Y-01A-11R-A38B-07	0.00986420041212669	0	0.000518246051225061	0.0538684893391377	0	0.175990631799657	0	0	0	0	0	0.108167897832415	0	0.366583837593264	0.0349377294651454	0.0613668171725115	0	0.0218354418961638	0	0.166866708438354	0	0	0	0.59442893700207	0.805482566427161
TCGA-C5-A2LV-01A-11R-A18M-07	0.00895795281363795	0	0.0049575594547209	0.108653326570843	0	0.123431166949693	0.0486786205015533	0.0172420460161962	0.0013799451658752	0	0	0.040035030647124	0	0.310190887305064	0.0726250240590712	0.133735297768915	0.0630354806686182	0	0.0656918647097031	0	0.00129220221483132	9.35951541532892e-05	0	0.354404640271486	0.940122180806059
TCGA-C5-A8YR-01A-12R-A37O-07	0.00922745478359392	0	0.00205748139564872	0.19066677762012	0	0.0278327294237124	0.222220435458858	0.0497031802202397	0	0	0.0527132422416372	0.0653922738620965	0.0106099318382616	0.117583021855477	0.056149469035511	0.133746983655853	0.00425266695485971	0.00334073641458237	0.0392959216606774	0	0	0.015207693578871	0	0.34050988837847	0.945268145681779
TCGA-JW-A852-01A-11R-A352-07	0	0.0895878999999624	0	0.08883117895802	0	0.120877160301336	0	0.0594596192026243	0.0377999563529802	0	0	0.109725144588662	0.0175558872452812	0.0960338445555788	0.0470263820286641	0.0382839755447589	0.121855569617233	0.0845831888283861	0.0868047213550493	0	0	0.00157547142146397	0.01	0.247084235335155	0.981485226713272
TCGA-VS-A9UJ-01A-11R-A42T-07	0	0.023183532162118	0	0.0412356344619027	0	0.198425731326812	0	0.0101813413375467	0.0252660807406802	0	0.00195228668046986	0	0	0.452702990179904	0	0	0	0.0429747887563399	0	0.19307651741207	0.0110010969421557	0	0.09	0.080840352100141	1.10376401296542
TCGA-DS-A0VK-01A-21R-A10U-07	0.0313057200099644	0	0.00206925704366218	0.176464558978286	0	0.0617665800635239	0.0555346290590343	0.0217705826906147	0.0132793702192302	0	0	0.00243850956775068	0.000113697372035303	0.208132209392961	0.164156391249616	0.104656871966855	0.089379357673377	0	0.0689322647130895	0	0	0	0.02	0.208175094035255	1.00698858488928
TCGA-DG-A2KL-01A-11R-A180-07	0.0214193070989392	0	0.00770800404709742	0.0728774742005147	0	0.181015502627044	0.0819738533608284	0	0	0	0	0.0211957968699872	0.0121335048388115	0.200736655915431	0.101813823189608	0.0534421748271709	0.197525229297291	0.0405610134805692	0.0022231145670219	0.0053745456796864	0	0	0	0.36425103809535	0.933232561725847
TCGA-DG-A2KJ-01A-11R-A32Y-07	0.0270385753880616	0.0172228314581012	0.0720808967285849	0.254816359343654	0	0	0.0245844504319563	0.0176368814690547	0.0478194144233392	0.0554758185676481	0.0163976666081606	0	0	0.188119474328925	0.0538368217634718	0.16653341530191	0.0078284921089909	0.00732985008656787	0.0432790519915733	0	0	0	0.02	0.201567500050825	1.0057480719832
TCGA-DS-A7WI-01A-12R-A352-07	0	0.00133075397521896	0.00747433379636394	0.049789227674666	0	0.161361188649091	0.0489589308616051	0.0169214377495355	0.0732977371557524	0.0460197602020149	0	0.200291260963523	0.0159773997991657	0.0665426545030531	0.0482450177112633	0.100195070496345	0.0718355768845969	0.0259350474873154	0.0372158435767493	0	0.0160913220380299	0.0125174364757105	0.0600000000000001	0.115338891310188	1.06162772544761
TCGA-C5-A7CO-01A-11R-A352-07	0	0.00703321684116713	0.00140408450029645	0.26026062984313	0	0.0440325098700802	0.0460270134641981	0.153116063727381	0.0438338654092548	0	0	0.0566916662894658	0.029627415374302	0.0404150055072743	0.0636941591159431	0.056363437330607	0.0697322916984672	0.0483699394365861	0.0709211084940045	0	0.00847759309784227	0	0.02	0.203258299843098	1.01164476673657
TCGA-ZJ-AAX8-01A-11R-A42T-07	0.00139683633984043	0	0.000924134688913295	0.240475228943996	0	0.10274356234313	0.0284798651664825	0.098221116595639	0.0915728007244713	0	0	0.0180480887228087	0	0.104170796058861	0.0923306385372718	0.0854402738404306	0.0531885111501096	0.0283244022301081	0.0546837446579378	0	0	0	0.0600000000000001	0.110024156641404	1.05567956828953
TCGA-LP-A4AU-01A-32R-A32Y-07	0.0128156749422612	0	0.0107451047965061	0.248927347674587	0	0	0.149023739381167	0.134189062006243	0	0	0.0396123176273496	0.023556928649939	0	0.0458764320258885	0.0594795909407909	0.0479997895164043	0	0.165286152045038	0.0245122502755901	0	0	0.0379756101182357	0.05	0.127562849509251	1.04770317313496
TCGA-EK-A3GK-01A-11R-A213-07	0.0262589301584713	0	0.0287154392151596	0.13759977416712	0	0.143555881391638	0.0966523735959717	0.0852263351680342	0.0632437056152864	0.00365691979784954	0.0505452607784148	0.0102932696445244	0	0.0883071400286493	0.123124037396429	0.0499425233722055	0	0.0303942386038584	0.0624841710663881	0	0	0	0.07	0.104253425914167	1.05440864664391
TCGA-C5-A3HE-01A-21R-A22U-07	0.0682269852056361	0	0.0434284296453315	0.249912164283403	0	0.0261204969452775	0.0576564760388252	0.0310968444880021	0.0213801527768405	0	0	0.162861781420759	0	0.0255700927553961	0.0425150316224579	0.0500545074362947	0.00466970516149689	0.00185542035924941	0.15059596538925	0	0	0.0640559464717806	0.01	0.251471836673844	0.994071846339977
TCGA-EK-A2RL-01A-11R-A18M-07	0.0873319575224639	0	0.064035245152795	0.258855535894748	0	0.272799263054582	0.0606807089872578	0	0.00658796794804302	0	0	0.022050090093208	0	0.0380153222485092	0.0166600565916283	0.0360095479253978	0	0.0467847794929879	0.0245210458576194	0	0.0116982537263761	0.0539702255043843	0.24	0.0423955896387338	1.09190146370163
TCGA-EX-A1H6-01B-11R-A22U-07	0.292393553447218	0	0.103068419767245	0.145891940807116	0	0.133898777035623	0.0214167816313552	0.0195923708343531	0.0259508456306137	0	0	0.0760134300793571	0.00776689781483507	0.0272480999122425	0.0140265454716967	0.0279257623637142	0	0.0376854674827928	0.0671211077218376	0	0	0	0	0.454817222579081	0.892697424677082
TCGA-EK-A2R8-01A-21R-A18M-07	0.0588290711660885	0	0.0114722984884816	0.195029889914794	0	0.054601316505576	0.123622290302903	0.0652831093234287	0.0192411398389559	0	0.0159700129924045	0.028488141422457	0	0.130901324132905	0.202110880037434	0.0130596696054261	0	0	0.00267950856962504	0.0184800078681004	0	0.06023133983142	0	0.333267512205633	0.956399461900189
TCGA-UC-A7PD-01A-11R-A352-07	0.0022218419110895	0.00250884362609194	0.049215258593799	0	0	0.232724578818045	0	0	0.0713804809018479	0	0.105840937310761	0	0	0.244023946989757	0.068318424788251	0.0531153522705795	0.0178687312350979	0.0347222058682252	0	0.113260737749624	0.00479865993683083	0	0.0600000000000001	0.123243259704366	1.04304532292908
TCGA-MA-AA3Z-01A-11R-A38B-07	0.0499655107277152	0	0.0125339040857326	0.361068596666233	0	0	0.134826070472216	0.0645892849788272	0.017235252871326	0.0572904071249892	0	0.00593319700560871	0	0.0121897420500759	0.127368637481977	0.0328172190542496	0.0820936030172137	0.0122444586855838	0.0298441157782523	0	0	0	0	0.449113609331799	0.893879036353987
TCGA-Q1-A73P-01A-11R-A32P-07	0.0693143896945544	0	0.00317450195318516	0.30131119536856	0	0.0828370643931294	0.0605864573453463	0.0681453731582519	0.0561459291895273	0	0.00526190607278169	0	0	0.0802567121813658	0.154634615510706	0.073190156204555	0.0125440197299746	0	0.0325976791980617	0	0	0	0.02	0.208645250066604	1.01782519054661
TCGA-JW-A5VK-01A-11R-A28H-07	0.130082722735111	0	0.0372266632637695	0.0518563540860402	0	0	0.0495210503356309	0.0634532349514624	0.00844702021475057	0.0033711578411821	0	0	0	0.318978453035033	0	0.133069235728808	0.00848476280783989	0.0380663949111242	0	0.138184799859141	0	0.019258150230107	0.01	0.265645656331164	0.986792619200922
TCGA-DS-A1O9-01A-11R-A14Y-07	0	0	0	0.192532895521186	0	0.0454065207687845	0.132393197550567	0.0281152808908765	0	0	0	0.0364809139945045	0.0658987121580334	0	0.270825471783174	0.085497093193229	0.0995978976404396	0	0.0432520164992051	0	0	0	0	0.54510990308902	0.837794744351891
TCGA-IR-A3LK-01A-12R-A213-07	0.000176762105942413	0	0.00357939315271662	0.164582944599577	0	0.0830396333058227	0.142118897992849	0.0679406257339994	0	0	0	0.0468602510990289	0	0.057560092848321	0.198773477499092	0.138654435640426	0.0422053132311231	0.0441080027008081	0	0.00585901005750189	0	0.0045411600327919	0.01	0.246331476549434	1.00072700479478
TCGA-EA-A50E-01A-21R-A26T-07	0.0121134819941616	0	0.00266338017193832	0	0	0.08847545568528	0.00603712348846336	0.0287989964691347	0.0123364847868419	0.0345539370758244	0.0195522393618639	0	0	0.413510422623619	0.139929356325137	0.174526157240943	0.0168756025835301	0	0	0.046381589300345	0.0042457728929179	0	0.05	0.12997523346992	1.07804523199367
TCGA-EK-A2RE-01A-11R-A18M-07	0	0.00701233562339623	0	0	0	0.216045819795789	0	0	0.000359202202812595	0	0.0565505422634238	0	0.00159408417177574	0.346597958018582	0	0.0196121892967612	0.00125470934221277	0.0362632482222479	0	0.296047094460196	0.0130538545584855	0.00560896204431681	0.0600000000000001	0.110046979056186	1.09217667448832
TCGA-ZJ-AAXD-01A-21R-A42T-07	0.0904128813376166	0	0.0813594250049425	0.140246991898194	0	0.305762782130939	0.0133317964791045	0.031081757512443	0.0147434476992236	0	0.00914485556414961	0.00301511816770104	0.00800757868431511	0.0801589210546656	0.0291970162721416	0.017859659296091	0.0746456889457645	0.0364701526245139	0.0398939073886983	0	0.0189698518896176	0.0056981680498794	0.02	0.227161162621526	0.996989361296069
TCGA-ZJ-AAXN-01A-11R-A42T-07	0	0	0.00284107069851774	0.101821594268157	0	0.0216143930165075	0.132679299883114	0.0927634322927758	0.00498002281191745	0.00213312209769116	0.057303946144966	0.174960169990144	0	0.160269522581319	0.139894984665308	0.0379609572245547	0.00542249819541928	0.0111611410899314	0	0.0541938450396768	0	0	0.01	0.25665579739123	1.0095150561606
TCGA-BI-A0VS-01A-11R-A10U-07	0.188377870393704	0	0.0501580519379275	0.103367594950129	0	0.0263034243216907	0.133393761599446	0	0.0279350480952079	0	0.0102096655948297	0	0	0.226895936599581	0.0813324316978931	0.0802101547336297	0.0258518448342906	0	0.0251298500696701	0	0.0208343651720006	0	0	0.409530409019268	0.911716895243955
TCGA-C5-A1ML-01A-11R-A14Y-07	0.0186334974225524	0	0.0188216179963331	0.0720362813631194	0	0.0744991791806017	0.0736482646818082	0.054626383680586	0.0236879325194014	0.00207242696627209	0	0.0473990805602944	0	0.271894415015949	0.0653979639601138	0.116156681687483	0.125621404812148	0.00291521126911129	0.0325896588842258	0	0	0	0.01	0.246922654485242	0.986435242952291
TCGA-MU-A8JM-01A-11R-A36F-07	0	0.0987691242959656	0	0.0965372317903937	0	0.212920654388939	0.0713670331372215	0	0	0	0	0.145286574927589	0.0149862998661087	0.0704728177780243	0.0103704305620978	0.0204308547734991	0.148887071810332	0.0538798245245728	0.0458896747672863	0.00463990970879219	0	0.00556249766917772	0.03	0.189770954052703	1.0120072077355
TCGA-EK-A2RJ-01A-11R-A18M-07	0.0133192092031563	0	0.0232341820065669	0.349249850122748	0	0.0389118488008867	0.114071997825589	0.0627992997353335	0	0	0.108887863570121	0	0	0.08798436716384	0.10430814524783	0.0600484255516205	0.00521985074369171	0.0114765125795461	0	0.0101471555496637	0	0.0103412918994075	0.0600000000000001	0.120910552259051	1.06495684804253
TCGA-VS-A9V0-01A-11R-A42T-07	0	0.00759028232267459	0.00484378320614069	0.141635981660601	0	0.230271203607396	0.0547838681399074	0.0660425095877299	0.0419410258867083	0	0	0.0387095373964097	0.00363346724871791	0.0966612681047749	0.030266694098771	0.00748805486979452	0.180198344000156	0.0609772612269962	0.0253447575042929	0	0	0.00961196113892948	0.65	-0.00862152048124966	1.09722270086546
TCGA-DS-A0VL-01A-21R-A10U-07	0.0824833802366815	0	0.0640205413875865	0.188431250419531	0	0.0555897527533885	0.150935832763278	0.0755951832769963	0.0150911876012606	0	0.0207011859657828	0.0649774837357369	0.000753441750368619	0.0759817543692344	0.0626457114910387	0.0434870432541639	0.0448089860468641	0.0445255811437986	0	0.00997168380429023	0	0	0	0.308702151918685	0.959988235134569
TCGA-VS-A9UR-01A-11R-A42T-07	0.0230869710719926	0	0	0.147239920841892	0	0.0976688873516921	0	0.150122573675667	0.103711602641153	0	0	0.130858233334307	0.00214186452686643	0.156052025537371	0.0969975693195106	0.0245886457848052	0	0.013313085819941	0.054134314210808	0	0	8.43058839948148e-05	0.0600000000000001	0.115232418611109	1.0677548354151
TCGA-DG-A2KH-01A-21R-A22U-07	0.181069490151323	0	0.180914530883345	0.134162085669165	0	0.209092976413524	0.0463359210467543	0.0118400560459515	0.000480655129667585	0.0255574856633901	0	0.0157793142746129	0	0.0121729531002556	0.00638342494253144	0.0190117029133084	0.054875376810422	0.0805453014498872	0	0	0	0.0217787255058626	0.01	0.239472294595332	1.00944911830189
TCGA-4J-AA1J-01A-21R-A38B-07	0.0356906631298793	0	0.00731762111819335	0.0490322842644614	0	0.12276103152	0.0122912350036017	0.0693886874616195	0.00442099689641757	0	0	0.0333251803864334	0	0.329978748033061	0.0293461310985969	0.0987148320961238	0	0.0955963750718168	0.0123078980445409	0.035118599713579	0	0.0647097161616746	0.02	0.215113727286098	1.00884308455526
TCGA-FU-A23L-01A-11R-A16R-07	0.012727494009849	0	0	0.375252621575828	0	0.0383849457774512	0.189435339777162	0.0226899777946724	0.0339494536128221	0	0.0178102796134931	0.0082793856407947	0.00352892217648003	0.0254722769174149	0.0988833091985446	0.0550451571595597	0.0266057780580397	0.0614266478660028	0.0305084108218849	0	0	0	0.03	0.174806574047902	1.03557261903073
TCGA-ZJ-AAXI-01A-11R-A42T-07	0	0.00716001462473642	0.0106792958831791	0.109107518837163	0	0.144312173034009	0	0.050891742727603	0.0640872535669298	0	0	0.125287609054588	0.00357770666609612	0.0443526478798549	0.0809785990109807	0.0524489217057466	0.170953897415546	0.0413170734904331	0.0948455461031334	0	0	0	0.05	0.125019673202556	1.03951118800171
TCGA-EK-A2R9-01A-11R-A18M-07	0.00209667187210605	0	0.00278858453895703	0.241896757775608	0	0	0.09987798913398	0.0676601822104257	0.0347335934712851	0	0	0.046716202395492	0.00381427262760365	0.0650204051905579	0.178781214621301	0.0307741259880737	0.178523523059164	0	0.0473164771154461	0	0	0	0	0.379038195274384	0.928909377006067
TCGA-Q1-A5R1-01A-11R-A28H-07	0.189025710279512	0	0.146437989325843	0.102546526115731	0	0.174163604693877	0.0110351956477513	0.042967121188003	0.0324995462175542	0	0	0.0402064299325301	0	0.0291796648668218	0.0288120826694592	0.0860613735014249	0.0220087373545919	0.0540584053691265	0.0409976128377742	0	0	0	0.01	0.239185724968661	1.0002621792598
TCGA-JW-A5VL-01A-11R-A28H-07	0	0	0.00827207099867441	0.176795887921516	0	0.0575043881776593	0.0682729634981396	0.0881194574459754	0.0601890569594732	0	0.0338347437965626	0.0635084363796356	0.00447962974271147	0.0832304342253307	0.159054210968683	0.132402842499181	0.0298893943521482	0.00286735800887916	0.0315791250254304	0	0	0	0	0.410058369308299	0.913885143385136
TCGA-VS-A8EI-01A-11R-A37O-07	0.0121182285326913	0	0.0433842448955393	0.250222253216968	0	0.153380683808852	0.0756220682455855	0.0537745804529624	0.0278254701720056	0	0	0.0047716258761751	0	0.0901576432854695	0.171226273728353	0.0447487998705647	0.0242602294898487	0.00250370417319095	0.0460041942517937	0	0	0	0.05	0.125502190090306	1.05573028527626
TCGA-EA-A97N-01A-11R-A38B-07	0.0104978279361195	0.0227086517436546	0	0.108808865177098	0	0.212642789916184	0	0.0241043016516983	0	0	0	0.0206994699236131	0.00928172413699167	0.302093618179548	0.128646943907019	0.0898877682376417	0.011867719587911	0.0119356683100333	0.0468246512924884	0	0	0	0	0.48088068005425	0.876059237583556
TCGA-EA-A78R-01A-11R-A32P-07	0.0441255740191626	0	0.00106000310670921	0.123871257358544	0	0.00184622358612724	0.023926513526173	0.107783026814807	0	0	0	0.0218691604929606	0.0074284178832402	0.187193372380736	0.204965135447468	0.14033329647825	0	0.121843688770629	0.00150670186308602	0	0	0.012247628272107	0	0.500030514477203	0.865904884185107
TCGA-C5-A7CK-01A-11R-A32P-07	0.166998763623596	0	0.314772097761193	0.0503120450720158	0	0.110243346933096	0.00241476709318694	0.0200356180075003	0.00272085948178647	0	0	0.012929081100588	0.00601544657362252	0.126790102699405	0.0576330939960703	0.0463651245147563	0.0522346337345672	0.0169445580740003	0.000321710005228053	0.0016937209253708	0.00503525787309097	0.00653977253092618	0	0.482960150112899	0.884642795732504
TCGA-FU-A3NI-01A-11R-A21T-07	0.108700424589275	0	0.013589613267668	0.0837515347976649	0	0.172711290835352	0.0181877028746676	0.0178266133287565	0.0305877582753077	0.00932127690920167	0	0.0391318795488733	0.00951720110587393	0.0485983243990276	0.137770288370579	0.0932822737075057	0.123939843397109	0	0.0930839745931378	0	0	0	0.01	0.253859194860955	0.978908448263025
TCGA-EA-A556-01A-11R-A26T-07	0	0.00237658356444045	0.00130697440946598	0.0479298060218465	0	0.260489953528589	0	0.0434519570406655	0.00133720430999398	0	0	0.082885626727929	0	0.221823179384907	0.0989963736984786	0.0279103688147563	0	0.125325583102433	0.0790400150537729	0	0	0.00712637434272235	0.03	0.188216691270006	1.02169966668793
TCGA-C5-A8YQ-01A-11R-A37O-07	0	0.020656444082064	0.00053716041983142	0.0968659488215396	0	0.256992140355368	0	0.0585960225627561	0.0375487946800055	0	0	0.066276357935741	0.0578435171855272	0.135448271565938	0.040483510209855	0.123424608528127	0.0401368669889831	0	0.0287421681878395	0	0.0341842713893927	0.00226391708703275	0.24	0.0422855030436457	1.07300115083409
TCGA-IR-A3LF-01A-21R-A22U-07	0.168441132717279	0	0.0124604138137401	0.17836745315529	0	0.210888984454817	0.00939544008137902	0.106584661703378	0.026494399860767	0	0	0.0411900530796978	0	0.0708485134213598	0.0666969000653816	0.0437051120636634	0.0430438908950734	0	0.0214176073901961	0	0	0.000465437297977781	0.01	0.275801127726132	0.98220330541849
TCGA-C5-A7X8-01A-11R-A36F-07	0.03456440683574	0	0.374895919549259	0.205879510790047	0	0.10159877333307	0.0216359349784143	0.0301721664926691	0.0362871376104347	0	0	0.0282901515915461	0.00683004828621108	0.0196841775235741	0.00943694798259011	0.0454188249031756	0.0572468750143851	0.00168624061851192	0.0263728844903713	0	0	0	0	0.493021164540558	0.881105906285586
TCGA-VS-A9U6-01A-11R-A42T-07	0.00449016517527702	0.00928768818183973	0.00227475327678727	0.168317464443084	0	0.142069138641291	0.0116077906543405	0.0611759880013569	0.0610870495561397	0	0	0.0990730208805202	0.0143492173392038	0.0867415607306098	0.0321269448285128	0.0783755062894502	0.0678359575834785	0.0585691415378663	0.0957916358581699	0	0.00408420275237189	0.00274277426970029	0.13	0.0671268381444162	1.06411877814878
TCGA-VS-A94Z-01A-11R-A38B-07	0.0197584574255634	0	0.00521596348583716	0.417527106097686	0	0	0.20127778590344	0.0542173680860675	0.0121997806764835	0.0376663673541018	0	0.0523227572642803	0	0	0.0536714966875714	0.0820816664505471	0.0242010451444391	0.00375942855234545	0.0291441487467516	0	0	0.00695662812488542	0.03	0.190062813425494	1.03812467908869
TCGA-C5-A1BE-01B-11R-A13Y-07	0.0366812874100546	0	0.00621745740727796	0.11527109298069	0	0.130752074475949	0.0474107563768036	0.0882291718517261	0.0360499666988321	0	0.00869865377880706	0.0253538427203457	0.00322270162875987	0.131875645722257	0.141544920964401	0.107971477383289	0.0563593540785696	0.0274246598233846	0.0369369366988528	0	0	0	0.01	0.262301945343232	0.980760023022817
TCGA-WL-A834-01A-11R-A352-07	0	0.0178658096758528	0	0.135340779637135	0	0.0782291817634311	0.0253700084448752	0.0378933730705626	0.0154799527519171	0	0	0	0.01591947218441	0.261337347679344	0.0687250475839621	0.070298064156628	0.198327159124316	0	0.0559687131845603	0	0.0192450907430059	0	0.04	0.153798138679066	1.02669484916708
TCGA-FU-A3EO-01A-11R-A213-07	0.0460316725929846	0	0.045706721312935	0.102700560407332	0	0.180682278118663	0.0864627501036153	0.00198301466068421	0.0542669458370372	0	0.00167378827466808	0.0234212578819568	0.0517166185455166	0.0196429130384649	0	0.152585525234342	0.0816823825569149	0.0859124979070333	0.064128684896116	0	0	0.00140238863173721	0.01	0.257755107320472	0.972853272287047
TCGA-Q1-A73O-01A-11R-A32P-07	0	0	0.00962535845950681	0.255570631781492	0	0.029310635337554	0.140465566067667	0.0637472596323663	0.0107006059015369	0	0.10231152764729	0.00117771091618419	0	0.0569066217657852	0.180922403784806	0.0428977186214658	0	0.0256322911454147	0.0807316689389312	0	0	0	0.07	0.0986690610989299	1.07517062442825
TCGA-JW-AAVH-01A-11R-A38B-07	0.0382564234765789	0	0.0214599101427134	0.23933228780581	0	0.145417128617832	0.187762460156992	0.0274860159658305	0	0	0.107280565650758	0	0.00338616757059069	0	0	0.0408677408518413	0.00612700364817925	0.148203479181659	0.0344208169312146	0	0	0	0.03	0.196415929624679	1.0211535127183
TCGA-HM-A4S6-01A-11R-A26T-07	0.0310607769394454	0	0.0151961036661078	0.202884213518612	0	0.0968511027569181	0.025405398829559	0.0537760103737777	0.0541742327789236	0	0.0483463796673042	0.0226500857953478	0.02391637601041	0.15462476767644	0.10971982962876	0.0810059823021933	0.0597861827444446	0	0.0206025573117566	0	0	0	0.01	0.249681884330179	0.987332367830117
TCGA-VS-A9UV-01A-11R-A42T-07	0.230364415397691	0	0.185935069985389	0.0619006082528865	0	0.0989375306381745	0.0265705522779006	0.0263509164130481	0.0186032585468093	0.034058758003917	0	0	0	0.0890209118310324	0.0406859956256749	0.0750229886183173	0	0.0385016782105366	0.0708686463750786	0	0	0.00317866982354381	0	0.474305063120128	0.880405133396898
TCGA-EK-A2RO-01A-11R-A18M-07	0.0016424602320466	0	0.00163356267257194	0.0434395924102012	0	0.146146676441605	0.0350719822051152	0.0624609607767415	0	0.0275788670351889	0	0.118106846910305	0	0.209424845802899	0.0740856913832272	0.0887207102085273	0.0473670614210446	0.127370391664006	0.0169503508365214	0	0	0	0.0600000000000001	0.105275565944104	1.05862211343249
TCGA-VS-A8EB-01A-11R-A36F-07	0	0	0	0.123125616556351	0	0.0286942063432936	0	0.082770482481099	0.057739078461948	0.0554076186057066	0	0.27395879611198	0	0.0933750637764891	0.102227803198542	0.0436221890722785	0.127611405061102	0	0	0.0114677403312094	0	0	0	0.350346326617666	0.965794495663071
TCGA-EA-A3Y4-01A-51R-A24H-07	0.00454919195813014	0	0.00707411070300142	0.365198245824392	0	0.135537264954918	0.168867265218557	0.0693127217129477	0.039940430690308	0	0.0375334324644666	0.00518328468770554	0.00120723366752122	0.0511141025863354	0.0538384170033481	0.0439661199230056	0.00470672059304316	0.00121892057602731	0	0.0107525374362922	0	0	0	0.377202730702347	0.94094419079734
TCGA-C5-A2LS-01A-22R-A22U-07	0.0577530986595363	0	0.0367613343793504	0.133424335649848	0	0.229341491317327	0	0.0152803363555138	0	0	0	0.0626261857041653	0.00604215944523684	0.0172809429825889	0.0243113129773173	0.0353457030423843	0.160872458523627	0.154557376939216	0.0550285255102087	0	0.00202676166447466	0.00934797684920549	0.0600000000000001	0.120280182763242	1.03733284478942
TCGA-C5-A1M8-01A-21R-A13Y-07	0.0351718246244925	0	0.0211241961097543	0.192684913945952	0	0.0456837838687602	0.0327063506549014	0.0135392106940255	0.00475066668101645	0	0	0.0324991653299359	0	0.328289663917812	0.0604528735480389	0.213884237286741	0	0	0.0192131133385698	0	0	0	0.0600000000000001	0.11775438203224	1.05743906695662
TCGA-HM-A6W2-01A-21R-A33Z-07	0.129191957002473	0	0.0978091635690649	0.126431173536239	0	0.0583983441478572	0.0724193158912146	0.0589512352975289	0.0514381424380574	0	0	0.0292244699914984	0.0292880308702176	0.0530837669200121	0.0543049655283629	0.176856271620174	0.0149386756572964	0	0.0468286232238324	0	0	0.000835864306171048	0	0.332810181904075	0.945490305937182
TCGA-C5-A7CH-01A-11R-A33Z-07	0.0278010984660525	0	0.0058431102458584	0.0394679254658582	0	0.0922405629185593	0.0452483596030359	0.0486251303651008	0	0	0	0.0232988297151444	0	0.452707139379972	0.0707629069189755	0.0657857982352635	0.00850299837129966	0.0779639899675328	0	0.0349153501813801	0	0.0068368001659665	0	0.418936144070525	0.914522800771796
TCGA-EK-A2H1-01A-11R-A180-07	0.0432744825273329	0	0.00965321927738823	0.046692653099044	0	0.0676412003940379	0.046072293822246	0	0	0.0362348852685671	0	0.074848720941334	0	0.170597377008017	0.144119457490824	0.126337343615614	0.00782442638097866	0	0	0.226703940174616	0	0	0.02	0.225596474429254	1.0181845114522
TCGA-ZJ-AAXT-01A-11R-A42T-07	0.0412250305663636	0	0.00267101241185505	0.116709363137137	0	0.162425509469502	0.0149444511364618	0.0770179544904031	0.0154293260701392	0	0.024841995769815	0.0172830558744856	0.0259443292121709	0.124263732490931	0.216779111089646	0.0198021438211544	0	0.0230721582657082	0	0.106690735691441	0.0028663854878942	0.00803370501489204	0	0.322307671126904	0.965591939215173
TCGA-EK-A2PI-01A-11R-A18M-07	0.00315273285660416	0	0.0124921259124071	0.0333392712614539	0	0.194208889107457	0	0.111638256749069	0.0384429448221727	0	0	0.0997393639341843	0.00860974980941605	0.0934623883086327	0.0384234558945244	0.0673951719100461	0.171542549907031	0.0286226069631373	0.0989304925638642	0	0	0	0.09	0.0819507162319397	1.0494467964618
TCGA-JX-A5QV-01A-22R-A28H-07	0.0171146057839457	0	0.00575757612530892	0.236332928443718	0	0	0.0647709376888359	0.0767487622145076	0	0	0	0.0950293205362913	0	0.132824424149455	0.0770415244349615	0.104197205215425	0.0507954000910455	0	0.139387315316505	0	0	0	0.01	0.233822885917248	0.991328815868428
TCGA-VS-A9UL-01A-11R-A42T-07	0.110669726903874	0.0223488082330073	0	0.196524341246809	0	0.0470100341730661	0	0.101727437908899	0.0260167672004981	0	0	0.0456188657437123	0.0151564775661188	0.194473992562437	0.209110906119569	0	0	0	0.0313426423420091	0	0	0	0.07	0.0992378299815459	1.0763527482042
TCGA-PN-A8MA-01A-11R-A36F-07	0.0623201349220147	0	0.0808930320802993	0.288502948442684	0	0.0784868676361619	0.0742499973540103	0.0896640863233658	0.00397681206591154	0	0	0	0.0047342646305476	0.0537850655452808	0.110560806364653	0.0718006971707106	0.0766693197144696	0	0.00435596774989019	0	0	0	0.02	0.215814710580372	1.00528095491419
TCGA-EK-A2IR-01A-11R-A180-07	0.184163494040408	0	0.0464268180347767	0.0569204549945418	0	0.119106283754456	0.0121356312451843	0.0283538667924514	0.0299142155601268	0	0.0121336394443859	0.00175917458906362	0.0636689467514779	0.0103785761569867	0.0119837693362021	0.213193083526399	0.0585641103289952	0.121733746731005	0.0176935873376951	0.0118706013758446	0	0	0.0600000000000001	0.118734554591147	1.03189222793427
TCGA-VS-A9UD-01A-11R-A42T-07	0.0319839468036435	0	0.00428009616466166	0.23560107260431	0	0.0285753670413949	0.166625718003497	0.0566642847858175	0.0282137236320406	0	0.0154221282074337	0.0212779324548274	0	0.0842469506763098	0.11510094439182	0.105997572110625	0.02442339898081	0.0157075779924677	0.0658792861503409	0	0	0	0.04	0.160501721097082	1.02329435293959
TCGA-VS-A954-01A-11R-A38B-07	0	0.00898316600532968	0.108207636179008	0.195567148722415	0	0	0.0322821070968476	0.110569164755891	0.0455734088784029	0	0	0.0455632429551349	0	0.103585576085946	0.122643979478903	0.133676993661921	0.0254212943157772	0.0183269902407864	0.0495992916236377	0	0	0	0.02	0.223482070854637	0.997080175228611
TCGA-ZJ-AB0H-01A-11R-A42T-07	0	0.0132423692555985	0.033649180356239	0.165015038408215	0	0.127057884846239	0.0894457722644842	0.0489497500089587	0.0609312572734996	0	0.00979735893461964	0	0	0.105097124985477	0.103264584937092	0.0766881733628369	0.0437010609304868	0.0847783624406575	0.0330272123233554	0	0	0.00535486967224052	0.0600000000000001	0.111952566474866	1.0442119425285
TCGA-DS-A1OC-01A-11R-A14Y-07	0.0124660074884043	0	0.0144960190511252	0.188397797702507	0	0.0861947404813906	0.139575645005027	0.050515610473055	0	0.0261336439712714	0.0333898728786351	0.0048219379960278	0	0.218452234086117	0.092663462388821	0.0680955421064676	0.00796769634124516	0	0.0568297900299048	0	0	0	0.05	0.126352283463829	1.03921672977533
TCGA-VS-A8Q9-01A-12R-A37O-07	0	0.00231725449424817	0.0137854443977282	0.371736250028446	0	0.00958155785689858	0.0626242172010024	0.138753285562088	0.0404452741852246	0	0	0.0816719632146608	0.00540005629237773	0.0689323410662488	0.105361544729211	0.0758029674886006	0	0.0149801523776245	0.00860769110564092	0	0	0	0.03	0.169793216754233	1.05172549051651
TCGA-FU-A57G-01A-11R-A26T-07	0.0551697378248845	0	0.00401873282423122	0	0	0.269333397559655	0	0.0485540424595591	0	0.0126075837388406	0	0.0188901098211684	0	0.417901538274322	0.0520535141184919	0.0839082458139779	0	0.0121030400718728	0	0.0130769349689766	0	0.0123831225240204	0.05	0.124613712691915	1.06418533951357
TCGA-C5-A3HL-01A-11R-A213-07	0.116436534090759	0	0.113063791527364	0.117189422615378	0	0.147917853459291	0.0101409722920832	0.0382322138231946	0	0	0.0133615194740616	0.0352510053037366	0	0.132417076449055	0.0943329070616759	0.0620616506525827	0.0194456740556221	0.0338324854681007	0.0663168937270952	0	0	0	0	0.323932143018525	0.951865645439139
TCGA-DS-A0VM-01A-11R-A10U-07	0.0379584782792661	0	0.0124394931946306	0.0743598660942453	0	0.0919018256228683	0.162460411767192	0.00607993038616999	0	0	0	0.100618205947216	0.0187795799250375	0.0427917555135808	0.073867827853657	0.106095524446036	0.0707485063170767	0.139155945571213	0.0627426490818115	0	0	0	0.01	0.271050117104353	0.973212330829798
TCGA-DS-A7WH-01A-22R-A352-07	0.155819533450294	0	0.0228344432878263	0.0646198976375616	0	0.208072003951011	0.0783130663985579	0	0	0	0.0634189989526728	0	0.00768868065229708	0.162419222417575	0	0.0455317918627665	0	0.102801801687656	0.0607691656363048	0	0.0105840346543203	0.0171273594111567	0.0600000000000001	0.115007695124077	1.03307095780161
TCGA-EK-A2RN-01A-12R-A213-07	0.03055268561956	0	0.0136005034046454	0.107513033251102	0	0.0570225582870364	0.111363073373516	0.0916402191836088	0	0	0	0.0457033385741454	0.178017442123848	0	0.0640384468023456	0.0831759997018304	0.0509511404044287	0.0896220166921844	0.0383136469260944	0	0.0384858956556543	0	0.14	0.0645572084582328	1.04745043078909
TCGA-ZJ-AAXB-01A-11R-A42T-07	0.0579355077081938	0	0.0237357410444023	0.00544782928042235	0	0.216177083513647	0.0461306339840595	0.0905142645068162	0	0	0.0401783232451862	0	0	0.156531996705628	0	0.127466372346637	0	0.232370358306996	0	0.00351188935801209	0	0	0.04	0.163994248984777	1.02317277991972
TCGA-C5-A2LX-01A-11R-A18M-07	0.0487311662876628	0	0.00550298039448273	0.273289697639849	0	0.108376351652403	0.0841952473619001	0.0753959746799274	0.097467266146445	0	0	0.0167428914305503	0	0.154947803096484	0.0436511413702779	0.0109614217392582	0.0690427486134878	0	0.0116953095872713	0	0	0	0.05	0.132869103471394	1.05086042410548
TCGA-EA-A5ZE-01A-11R-A28H-07	0.00306288130555561	0.0194801853883551	0.0324153828788711	0.0964423099327107	0	0.136796450462766	0	0.0596173702769867	0.0411820159391392	0.0179112647862998	0	0.0580619508716816	0.0188680207590679	0	0.103068585904378	0.161515271655903	0.166779475327167	0.00595624761203227	0.0788425868990871	0	0	0	0.0600000000000001	0.121408558652708	1.03078224772107
TCGA-VS-A9V5-01A-11R-A42T-07	0.326968477911665	0	0.114615364508529	0.0403382136048397	0	0.206767698499034	0.0144768858597012	0	0.000979073515010161	0	0.0235699633964348	0	0.0094781094263069	0.0526590867602478	0.0192235867563966	0.0419884853943433	0	0.0292158708821534	0.0965714152059939	0	0	0.0231477682793448	0	0.348711630152481	0.951751170278453
TCGA-C5-A1BJ-01A-11R-A13Y-07	0.0304472034456339	0	0	0.146158091112769	0	0.171247987264488	0.102266516824406	0.0548012121215404	0.0493162615311658	0.0105378968994058	0	0.0206057872956744	0.00015017174470521	0.0785946674604703	0.0980112219958696	0.0524950951412729	0.0610441594372705	0.0442278963134269	0	0.0455240583041859	0	0.0345717731077144	0.01	0.247119945824886	0.98785012562725
TCGA-Q1-A73R-01A-11R-A33Z-07	0.0221015048321455	0	0.00871525625380254	0	0	0.21963214912588	0	0.00134835270001367	0.0248798893173729	0.160275654306398	0	0.176791825911095	0	0.140639179379299	0.141125852683631	0	0	0.0307420219204398	0.0737483135699228	0	0	0	0.03	0.181405501017228	1.05019694972749
TCGA-IR-A3LI-01A-11R-A32Y-07	0	0	0	0.121134038506957	0	0.101013716977629	0.00144666520601235	0.019157498414175	0.0764355321968652	0	0.0381890401323698	0.0143863390131463	0.0632604827390313	0.124179859149528	0	0.0625698867348024	0	0.299022349643145	0	0	0.0728386048913016	0.0063659863950371	0.74	-0.0131885639319301	1.10902117263045
TCGA-C5-A1MN-01A-11R-A14Y-07	0.00880592893355679	0	0.000940599942881271	0.0894376449836551	0	0.0649079291636722	0.0563653442255049	0.00220512407058614	0	0	0.00336121527932099	0.0311856202479463	0	0.449327464723019	0.0810520535663992	0.0485437294965554	0.00884395149515274	0.0702016234520602	0	0.0732445826592227	0.00424176035284102	0.00733542740762632	0	0.351265068098775	0.955011086132118
TCGA-C5-A7XC-01A-11R-A38B-07	0.0123236638185439	0	0.0836244338911	0.0397092142331783	0	0.0511582922266763	0.0552242439618165	0.016742060919581	0.0284590107887974	0.0595236795071366	0	0.158224746424226	0	0.108235703797127	0.0372180172128727	0.0598548304630499	0.0871136072388987	0.0707245396471701	0.13181525873604	0	0	4.86971337862644e-05	0.04	0.167076344933678	1.0198779752197
TCGA-ZJ-AAXJ-01A-11R-A42T-07	0.0499931652109883	0	0.0391202260588495	0.126685369994108	0	0.141512758455614	0.0814849737231698	0.0469956113150323	0.00614446780900643	0.0158075469944906	0.0348160466413386	0.00695465170503494	0	0.0790441745929486	0.15328211088669	0.0484991453924841	0.00159361410511234	0.123134412307009	0.0449317248081243	0	0	0	0.05	0.145455517356632	1.04095630511216
TCGA-EA-A1QS-01A-61R-A22U-07	0.049357404065993	0	0.0772758971097377	0.0634388839088858	0	0.194919940417511	0.0175711261125007	0.0248247046276996	0.0196732831241276	0	0	0.0216513422472899	0.00275300205905033	0.108466027877398	0.0570769387156232	0.148867379626223	0.136048027836309	0	0.0718361107365945	0	0.00623993153505585	0	0.01	0.252673136151741	0.97595044108542
TCGA-C5-A7UE-01A-11R-A33Z-07	0.0139413505623407	0.0170251388266798	0.0260486675408811	0.0808803858923462	0	0.120874651874193	0.125178001141746	0.018200245667361	0.0254724571676085	0	0	0.0495454590126075	0.0484270533469195	0.0639324589766341	0.0486457705833276	0.0979705705559827	0.0720039295178827	0.0416943027712462	0.150159556562244	0	0	0	0.0600000000000001	0.11766792615152	1.02300629575457
TCGA-EK-A3GM-01A-11R-A213-07	0	0.0204893701608094	0.0212878388910818	0.033978828682075	0	0.261146127465641	0	0.0110029788867839	0.116543486385346	0	0	0.211776573278751	0	0.126307948931345	0.0455662759810887	0.0594945599838924	0	0.0583165737161733	0	0.0340894376370121	0	0	0.04	0.155967436674715	1.05448423680992
TCGA-FU-A3WB-01A-11R-A22U-07	0.108730493269522	0	0.0200687737336525	0.234491508968541	0	0.128257363740273	0.0695302088134425	0.0529390448684751	0.0515814420361917	0	0	0.0569548302007741	0.00523700545877322	0.0259218422060974	0.033853604190823	0.0690020981926848	0.0247844188518748	0.0544505192645124	0.0641968462043623	0	0	0	0.03	0.17296406511801	1.02407159189751
TCGA-JW-A5VJ-01A-11R-A28H-07	0.120820469912182	0	0.0285380457624498	0.0931891932585114	0	0.127146321206218	0.0134357828427152	0.0795987472730181	0.000423489694750772	0.00662420697462094	0	0.0313460286755679	0	0.170105396275183	0.143525178621366	0.0831885605346697	0.0199549967077162	0.0302812447384247	0.0518223375226054	0	0	0	0.02	0.229274159848583	0.995303072348947
TCGA-LP-A4AW-01A-11R-A24H-07	0.00490441786033902	0.0353219923264839	0.0251705055561137	0.0823481021061209	0	0.134851131529002	0.00146529267523197	0.0526296616152171	0.00885341864714925	0	0	0.00835909206029232	0	0.302154451032324	0.0209858037455735	0.160704117244961	0.0455882511462462	0.0369747427443717	0.00903661572200155	0.0684958348346322	0	0.00215656915394033	0.0600000000000001	0.12115600705977	1.0483514846064
TCGA-VS-A9V4-01A-12R-A42T-07	0.0498766419254255	0	0.0159915211588815	0.0692455613221954	0	0.126895350287913	0.176681196385472	0	0	0	0.00987924505681331	0.0014424611545388	0	0.20347741163635	0.00509800744021302	0.0348931921322655	0.00554496166806109	0	0	0.201516847845292	0.0281641790167212	0.0712934229698575	0.07	0.100190959629691	1.05515576802269
TCGA-ZJ-AAXU-01A-11R-A42T-07	0.151376699736733	0	0.206684153610715	0.203797794696648	0	0.0580484166138253	0.0905895549721535	0.063340444203052	0.0585999764244659	0	0	0.0120566675017954	0.00710994847745572	0.0256506964001546	0.0557117166607692	0.0145666252295259	0.0123255472162033	0.0157926552415806	0.0212534974626986	0	0	0.00309560555222408	0	0.423381580292447	0.912218504875425
TCGA-VS-A9UY-01A-11R-A42T-07	0.0491078178438615	0	0.0585123768056928	0.125406445658948	0	0	0.0629574108418941	0.0460721118458232	0.0314485065557472	0	0	0.0821928725534387	0	0.185645183444396	0.0732131804885102	0.184030163490734	0	0.0726892581296245	0	0.0217153743142157	0	0.00700929802711301	0.01	0.276967115942811	0.973292770937109
TCGA-VS-A8EH-01A-11R-A36F-07	0	0	0	0	0	0.135777912210505	0	0.0335808049624534	0.057383900078312	0.0240518751607196	0	0.119539061352862	0	0.0795647386435268	0.0138983529282815	0.0793419217225593	0.298917054510517	0.024623916607633	0.13332046182263	0	0	0	0.02	0.212623261277176	0.998598130467393
TCGA-C5-A1M6-01A-11R-A13Y-07	0.185053567998444	0	0.0573516690077099	0.0438500028431401	0	0.049520344972936	0	0.00315716222259076	0.00105709304754229	0	0	0.0226902082574803	0	0.47412230521311	0.00479130754683923	0	0	0.0683600495253028	0	0.0900462893649042	0	0	0.03	0.192681584385054	1.04312539425034
TCGA-EK-A2RA-01A-11R-A18M-07	0.0199721823255412	0	0.00194576656872185	0.267867713922632	0	0.0340601427771311	0.00110747123723095	0.0843784602248513	0.0144143101464228	0.00349106558903762	0	0.134574288752557	0.000444067452130785	0.0053003389543326	0.243313771069155	0.0281051500559648	0.131732749122696	0	0.0292925218015947	0	0	0	0	0.445323758112629	0.905000273148649
TCGA-VS-A8EG-01A-11R-A36F-07	0.0400551279961966	0	0.0393086317370525	0.148920099228399	0	0.27247936159668	0	0.0300652616999299	0.0880375047479176	0	0.00417023538439901	0.0172059984983148	0.00657696232957888	0.038257641790098	0.0306149843964429	0.0559779090413695	0.0345302714083898	0.123859340030076	0.0473845077506579	0	0	0.0225561623644966	0.05	0.134213934949983	1.04161752184687
TCGA-LP-A7HU-01A-11R-A33Z-07	0.0212261443129012	0	0.0453831533246715	0.243722828605647	0	0.00991170983144553	0.100142325910445	0.112419504104789	0.0369936735494725	0	0	0.041668369900447	0	0.0519485398896977	0.186191556238023	0.0909621945727857	0.0141376402381108	0	0.0452923595215643	0	0	0	0.01	0.251285214255995	0.995654810562227
TCGA-VS-A9V3-01A-11R-A42T-07	0.0938353157433991	0	0.012330118015237	0.0598119253435579	0	0.303737680821968	0.0225263026062899	0.0764051665824242	0.0393576591356059	0	0	0.0363313187729208	0	0.0712843451041101	0.13429525642911	0.0646329340581528	0.00117825892500581	0.0113202334808383	0.0729534849813805	0	0	0	0.02	0.209442092647931	1.00982898689528
TCGA-EA-A5ZF-01A-11R-A28H-07	0.100646494585521	0	0.100180487277965	0.0181801076175361	0	0.124577943729073	0	0.010921883574318	0.000547096174857783	0	0	0.016604328446695	0.00830620937735009	0.295453733148747	0.0465229156351923	0.116205832224418	0.0201568696174139	0.117066561642555	0.0170811653149591	0	0	0.00754837163339802	0.04	0.157526515817106	1.03453241471557
TCGA-VS-A9UQ-01A-21R-A42T-07	0.127469800167515	0	0.0724703466227224	0.199505150512549	0	0.220591954008447	0	0.0009982390969968	0.0541027121023443	0	0	0.0833850695393929	0.0265310128721203	0.0536319639712907	0.00761411833645638	0.0591092414436008	0	0.0282078299948752	0.0656664309888333	0	0	0.00071613034285595	0.01	0.27245904065909	0.982724767834459
TCGA-MA-AA42-01A-12R-A38B-07	0.0205968329541991	0.00250706505049721	0.0125021668647728	0.356190097941172	0	0.00109049309434454	0.183952346097417	0.0750815285852394	0	0.0190417517730103	0	0.0410370082257882	0	0.0431165643075041	0.0664484683311501	0.102160040979096	0.0367790429014448	0	0.0394965928943651	0	0	0	0.02	0.205288973662007	1.01406308484113
TCGA-VS-A9U7-01A-11R-A42T-07	0.00153012212045063	0	0.0106844048615965	0.205456963953762	0	0.0212617117642512	0.0433995471534433	0.0850027503503876	0.0717189698024252	0.0543604608557629	0	0.0320405116139952	0	0.0943288707830573	0.179460081859484	0.109234800113602	0.0542014270137511	0.00336629989246852	0.0339530778615627	0	0	0	0.01	0.24392829300268	0.998718868037124
TCGA-DS-A1OD-01A-11R-A14Y-07	0.11013616746446	0	0.0110713168855136	0.314917462242335	0	0.15848565987775	0.0787721974280151	0.05180105307051	0.0187044936286854	0	0	0.0641327193891395	0.0105482980151874	0.0169886852953008	0.0572096134145509	0.0247499157242992	0.0181701517296549	0.000528818947270894	0.0605433758325962	0	0	0.00324007105473159	0.01	0.282010322007734	0.985911635636109
TCGA-ZJ-AAX4-01A-11R-A42T-07	0.0205645369187031	0	0.0115061828230845	0.196494353446634	0	0.0752216908952304	0.00170215803884872	0.0329806900935438	0.0469173440318869	0.0016192947918723	0	0.0812266158254786	0.00491582487943771	0.247164493505594	0.0971717711840335	0.100141753689275	0.0231064126951483	0	0.0592668771812287	0	0	0	0	0.315142978335517	0.959342138889691
TCGA-MY-A913-01A-11R-A37O-07	0.0129074736664529	0	0.0199854170133483	0.179837332899679	0	0.0635199670857347	0.0279458339680315	0.0577701950394661	0.0449789128788045	0	0	0.11271404199192	0	0.183174096527139	0.122986200439757	0.11938030758964	0	0.0493408251868461	0	0.00252647054788816	0	0.00293292516529187	0.05	0.137222832997971	1.04999055215762
TCGA-UC-A7PF-01A-11R-A352-07	0.0218555300533775	0	0.00369261434398858	0.264872258014973	0	0.0994406602595623	0.044976645998179	0.0509346259410674	0.0238051430212827	0	0	0.0640928771228177	0.00184123787098965	0.0806435630735176	0.114291044328402	0.0681637157421802	0.068705586849787	0.00581970414756313	0.0868647932323124	0	0	0	0.05	0.128503414734784	1.04427370737203
TCGA-C5-A2LY-01A-31R-A18M-07	0.00701190169261969	0	0.00256637483984589	0.26311730042698	0	0	0.0765541894006685	0.0439234270089806	0.0693735843648355	0	0	0.0668508554367389	0.00134270322245329	0.123035426815614	0.112523241294013	0.10279380158061	0.0769679538587246	0	0.0539392400579166	0	0	0	0	0.31019842708697	0.960152987123515
TCGA-VS-A9UU-01A-11R-A42T-07	0.0372677230503451	0	0.146283896697426	0.213247302489044	0	0.0374391289307888	0.0495063993565251	0.0778973933875789	0.0199151248677168	0	0	0.083013913246216	0	0.143430105785903	0.0721896657171178	0.0161838891485676	0.00116430752240131	0.0587300583314078	0.0101460471741024	0	0	0.033585044294859	0	0.291646275698816	0.972282507010407
TCGA-C5-A8ZZ-01A-11R-A37O-07	0.0526948792331814	0	0.0397390565988745	0.0274632184083194	0	0.130941279102745	0	0.0348914096647168	0.0421250284207657	0	0	0.00877733623035682	0	0.2504918693566	0.0335304282777222	0.225509904921075	0	0.028465309828359	0.125370279957285	0	0	0	0.04	0.169132762191178	1.01890578138269
TCGA-EK-A3GJ-01A-21R-A213-07	0.00428321650506698	0	0.00554996853360171	0.234248009004579	0	0.139372835842243	0.141197610890121	0.0394208216275608	0.00301851572345699	0	0.0843346420201976	0	0	0.0370509322582065	0.162641426303747	0.131146516830468	0.00432506437229213	0.00614070692691349	0	0.00563857098545799	0	0.00163116217608736	0.01	0.26874209158197	0.990575655356049
TCGA-C5-A2M1-01A-11R-A18M-07	0.0427485889879894	0	0.00453326726407504	0.292123251899599	0	0.0942088749537657	0.163551321783045	0.0895320900591273	0.000348856600698367	0	0	0	0.0088299182669819	0.0256335256739591	0.0982997191538559	0.128412457344133	0.00261295459191962	0.0145290880048214	0.034636085416029	0	0	0	0	0.340792416139217	0.947465534639321
TCGA-C5-A1MI-01A-11R-A14Y-07	0.131192870318865	0	0.0685888207846421	0.277260375651719	0	0.0803836511362991	0.084365849151201	0.0469410119122614	0.0561193022830836	0	0	0	0.00185062413247279	0.0865184304564158	0.0576904554819915	0.0595933980438171	0.0154360287191169	0	0.0340591819281146	0	0	0	0	0.344122381797495	0.945116438283184
TCGA-EA-A6QX-01A-12R-A33Z-07	0.0107883491947954	0.0313260317610991	0.0278986085604349	0.194192833306889	0	0.140507114560082	0.100577924132005	0.0133216948883823	0.0671671420749516	0	0.00918435121211835	0.0368944515162975	0.017214701505711	0.0602059476831929	0.0565915984666521	0.0773237035961368	0	0.0647042948690496	0.0851013702719681	0	0	0.0069998824002336	0.05	0.129097953133473	1.03453690536219
TCGA-C5-A7X3-01A-11R-A352-07	0	0.0210262280707648	0.102659754619697	0.222355703715379	0	0.0644091714834543	0.0367195423950308	0.0787989412792072	0.0753793176903713	0	0	0.0366664271589494	0.000202672108869027	0.0766689075412336	0.0533773933910388	0.162818393181369	0.00162809155095954	0.0398679744822791	0	0.0210094867314661	0	0.00641199459993219	0.03	0.195296919163924	1.0110383054255
TCGA-EA-A3HT-01A-61R-A21T-07	0.0416332902954266	0	0.0345304563318782	0.118506547338589	0	0.214521834720414	0.0361218758455954	0.0520663851615849	0	0	0	0	0.0129784087792965	0.0834335518095964	0.0802234593987649	0.0875535403867923	0.0893312899093426	0.0510861631026106	0	0.0886503976178948	0.00279756734222776	0.00656523195998581	0.02	0.223757872774708	0.991863642791625
TCGA-UC-A7PG-06A-11R-A42S-07	0.0931757133966397	0	0.0281327830915563	0.270750938623854	0	0	0.020631759797449	0.113568791059339	0.030477058536724	0	0	0.0652457521620806	0.00486953290077787	0.0331246909817857	0.131282111431429	0.0776074417837127	0.0979355599698788	0	0.0281843919346336	0	0	0.00501347433013971	0	0.363990373928966	0.935807059688122
TCGA-VS-A9UB-01A-22R-A42T-07	0	0	0.0056146458424168	0.269096172803082	0	0	0.15534412559372	0.0172476275455028	0.000520604847767211	0.0179034154726262	0.0266560382151874	0.0302016226673381	0	0.0689051763103241	0.237200628618517	0.121995540641398	0.0189596646651279	0	0.0303547367769922	0	0	0	0	0.450557349904643	0.895723174745376
TCGA-VS-A8EK-01A-12R-A37O-07	0	0.00726912742845378	0.066018105029092	0.0690048313720052	0	0.121661423997304	0	0.0557889338657327	0.0596267954706889	0.0145281818212307	0	0.0486644207454382	0	0.110546662335062	0.057477336409855	0.150894415175522	0.00434848686975125	0.11037811982743	0.0979021249286366	0	0	0.0258910347237972	0.05	0.132754366832	1.02615601047059
TCGA-VS-A9UC-01A-11R-A42T-07	0.0553896123387674	0	0.0119360972812063	0.231160913644128	0	0.00366928037118194	0.14917382868013	0.104653876366833	0	0.00930972584484263	0.0319787257008644	0.00479041656599713	0	0.0404869264147896	0.0992332401299005	0.116932796032484	0	0.0741213431151482	0.0425045347453796	0	0	0.0246586827683471	0.01	0.258805083755793	0.980542672154849
TCGA-VS-A958-01A-11R-A42T-07	0.0427950278048536	0	0.0343433373205387	0.351254428290364	0	0	0.121559322760298	0.033059887853488	0.033117173234981	0	0.0661249181977125	0.0373784684913402	0.0170988126339371	0.0200483677690023	0.0907876388415952	0.0660182102510663	0.0258067077598953	0.00893298089178531	0.0458776037878835	0	0	0.00579711411125903	0	0.295979571805626	0.972963416968536
TCGA-EK-A2R7-01A-11R-A18M-07	0.115958186148432	0	0.142228267278984	0.158902871910485	0	0.117718513966345	0.00865302640629803	0.0791897726821538	0.076380124161909	0	0	0.0219650641836981	0	0.0732788041682452	0.0954968208001368	0.0588037759689445	0.0158578386397777	0.00254668408866632	0.0330202495959237	0	0	0	0	0.339219310736281	0.950362406355641
TCGA-EA-A5ZD-01A-11R-A28H-07	0	0.00524136612806462	0.000502208334085138	0.0895667947708689	0	0.12449573395563	0.0711520762249421	0.0659151756875578	0.0315599106440662	0	0	0.000928363684079701	0.00820553115642791	0.000382931912936346	0.181346349194705	0.12682555979769	0.127737835141263	0.0522733653428868	0.091452265584375	0	0	0.0224145324404212	0	0.357510518681312	0.937424992467787
TCGA-C5-A1BQ-01C-11R-A213-07	0.0549494172501311	0	0.00806299649581857	0.4787148858396	0	0	0.0967827875266387	0.0687411250521993	0.00612099892663852	0	0	0.0567806272224221	0.000655535503047487	0.0221836209828502	0.071044266799364	0.0935233936379528	0.00626384952017494	0	0.0361764952431621	0	0	0	0	0.331868371837805	0.963781021923349
TCGA-JW-A5VI-01A-11R-A28H-07	0.0230960526331431	0	0.0502940973725163	0.19593576002346	0	0.0856249467227069	0.0624724387179726	0.0434775469860109	0.0558054487021032	0.0268023999652856	0	0.0484412915792913	0	0.121724231259516	0.0674996551201158	0.0966588347943229	0.0522982504940812	0.00447993915430125	0.0649354246967795	0	0	0.000453681778393734	0.04	0.154895594059532	1.02265760994838
TCGA-ZJ-AAXF-01A-31R-A42T-07	0.0893772161486695	0	0	0.149745208289675	0	0.240246429454649	0	0.0556455633685413	0.0546192687241541	0	0	0.0688466440594618	0.00509127054590828	0.155416020773222	0.103557671154242	0.00630278713178483	0.0109139732478167	0	0.0602379471018755	0	0	0	0.01	0.25516978689251	0.991586390548096
TCGA-IR-A3LA-01A-11R-A22U-07	0.0118582525384447	0	0.00626429892000554	0.225591552196903	0	0.200624028879455	0.0670538359424261	0.059204930436974	0.0133024290689991	0	0	0.0573972347318785	0.00238987777781797	0.085365275694365	0.0472479628857228	0.148189787548187	0.0354056665148527	0	0.0401048668639678	0	0	0	0.15	0.0608233284924963	1.07549182176209
TCGA-EK-A2RK-01A-11R-A18M-07	0.00384158313077058	0	0.00127213649788671	0.258868005678215	0	0	0.112960916490101	0.0505113437533257	0.0146245231555314	0	0	0.0692237258845288	0.00855721419985797	0.0441957137933596	0.18023346713145	0.0361105731599031	0.125304145828793	0	0.091953947269506	0	0.00234270402677146	0	0	0.384831010800236	0.926574843275327
TCGA-C5-A7CM-01A-11R-A33Z-07	0.192141625588787	0	0.35172135002696	0.00351854473756441	0	0.0998978381047518	0	0.0135849456934541	0.0543892690099312	0	0	0.0575008286458177	0	0.167399869116366	0	0.011147888605512	0	0.0303209584966616	0.00174275433186664	6.1303387415017e-05	0	0.0165728242549119	0	0.520282667276479	0.867542047362059
TCGA-LP-A4AX-01A-12R-A24H-07	0.0236083814946968	0	0.0095522641559873	0.352556982012179	0	0.00711243561180549	0.167546016849934	0.0909637938553652	0	0	0.058219123032556	0	0.00504206025331113	0.0703761200988416	0.0714862210252639	0.0897631689211448	0.00936567390406715	0.0241549098970729	0.0125957190875046	0	0	0.00765712980027047	0.0600000000000001	0.120799553941959	1.05468605169398
TCGA-Q1-A5R3-01A-11R-A28H-07	0.00699995625272098	0	0.0709149953319601	0.19444419951305	0	0.0183798465293858	0.115522914925914	0.047508053673466	0.0706537769305077	0	0.0613796748161587	0	0	0.148566031798235	0.0367287451561251	0.0448009919753981	0	0.139563495534789	0.0445373175622896	0	0	0	0	0.383005091084608	0.923988831441765
TCGA-LP-A5U2-01A-11R-A28H-07	0.0219746765587423	0	0.00759813326568196	0.395213912344643	0	0	0.154505616940426	0.0833280768742266	0.0268347712741161	0	0	0	0.00434779427348994	0	0.139909031544316	0.0352645775120582	0.111102391411566	0	0.019921018000733	0	0	0	0.01	0.249157065236775	1.00023211372699
TCGA-JX-A3Q0-01A-11R-A32Y-07	0.0428385544205317	0	0.0220197002770697	0.185098018393723	0	0.211315806308334	0.0544222060548682	0.0782255133406477	0.00867781080919379	0	0.0188937792027248	0	0.00314944284378755	0.0988022898588696	0.151830838881843	0.0635493731849958	0.00850582699284846	0.0318909856551742	0.0144035599629957	0	0	0.0063762938123931	0.03	0.19854622433477	1.02006512039738
TCGA-EX-A3L1-01A-11R-A32Y-07	0	0.0105196974727018	0.0102545006769443	0.031117784278481	0	0.113249864829855	0	0.0363066879802061	0	0	0	0.0654339585874528	0	0.290370577602922	0.0077837457379633	0.0226878537653564	0	0.106368452986288	0	0.184302711295003	0.00404811782514494	0.117556046961681	0.02	0.200800262604813	1.02610538835626
TCGA-EA-A3HS-01A-11R-A213-07	0.00933147545493299	0	0.00402134253861196	0.0790995711840971	0	0.132668905945062	0.0776023339188204	0.0750802541694891	0.0483345681183449	0	0.0528418066170745	0.0186633298627586	0	0.215370035879665	0.173442606331011	0.0624315973669321	0.00576769873007857	0.000349694388587244	0.0449947794945347	0	0	0	0.03	0.181392415501366	1.02574784881735
TCGA-C5-A2LT-01A-11R-A18M-07	0.0139235817791461	0	0.0015928012296664	0.312279570778645	0	0.0216004070290078	0.14776313456244	0.043656059682277	0	0	0	0.0731278626378508	0	0.0871038183872003	0.0363532364314443	0.109188799895154	0.00496145605913537	0.0538685737328671	0.094580697795165	0	0	0	0.04	0.151604379823763	1.03209932831289
TCGA-ZX-AA5X-01A-11R-A42T-07	0.0617998445702508	0	0.0281296505104337	0.044250066966785	0	0.193170421372493	0.00207797505402733	0	0.0334457300923396	0	0	0.0530455381887183	0.0150705967754454	0.0879476323399873	0.129308240755599	0.118451158272171	0.0484560747034759	0.0317182092189108	0.142857062715367	0	0	0.0102717984639953	0.02	0.225667972641545	0.990140880918393
TCGA-EA-A439-01A-11R-A24H-07	0.09200894765831	0	0.0179990952137139	0.206654214532893	0	0.0788182525853949	0.059429207283524	0.092741979967381	0.00261537872511564	0	0.0473566868739309	0	0.00122696804248967	0.069249387877752	0.167644060020436	0.0562615329104642	0.0541868425423575	0.0169603739143743	0.0368470718518631	0	0	0	0.01	0.257439995993002	0.987319457515129
TCGA-C5-A7CL-01A-11R-A32P-07	0.0364390600641769	0	0.0154044488528065	0.0344431914356968	0	0.102074285480546	0.0177676608748919	0.0712190270661736	0.0169431558752812	0	0.0336503176579876	0.000512697697136533	0	0.269827409409648	0.0230488687111524	0.0628361856915365	0	0.163896628893024	0	0.144865574786463	0	0.00707148750347979	0.05	0.125568151030829	1.04814128339698
TCGA-C5-A1MF-01A-11R-A13Y-07	0	0.095309128792194	0.0559345730817044	0.167778849725752	0	0.0431780846680542	0.141807954086821	0.084657284182085	0.0524410023308626	0	0.0264448577242153	0.0309706434127962	0	0.0921834272001971	0.0545426263178411	0.0825017348592794	0	0.0490646043517121	0.0217727110858684	0	0	0.00141251818061706	0.01	0.234240473698057	0.990168213814938
TCGA-VS-A8EL-01A-11R-A37O-07	0	0	0.0226954547044895	0.20321334277314	0	0.0596258234020274	0.0904995873824252	0.0367254075678207	0.0132060830994282	0.0251288021516932	0.0826466663164804	0.029712927504238	0.00139953352149712	0.130221439884011	0.106813161666414	0.100320024611545	0.0703019427543927	0	0.0261065217258486	0	0	0.00138328093454999	0.02	0.220869941454762	1.00145209049511
TCGA-EK-A2GZ-01A-11R-A180-07	0.0499384932281356	0	0.00441639171216792	0.133330138492061	0	0.173595054121483	0.0610506363427451	0.0744389550504338	0	0.000339873064005571	0	0.105554802227185	0.008170967809993	0.173847397226837	0.0458705135732429	0.0530438736155524	0.0255630542519897	0.0517169964991003	0.0229815281941547	0	0.00223429483863614	0.0139070297522769	0.03	0.179081980456725	1.02003647746482
TCGA-VS-A8QM-01A-11R-A37O-07	0.0540143553393402	0	0	0.243819708291053	0	0.216851958263372	0.0217920374739552	0.0530538356214836	0.0789790591789902	0	0	0.0482211265680251	0	0.0736238420717851	0.073368945617961	0.0426082192760093	0.0188914696214287	0	0.0717841488975193	0	0	0.00299129377907796	0.02	0.204499163592032	1.02156227072195
TCGA-HM-A3JJ-01A-21R-A21T-07	0.0559455069057756	0	0.0664940150225797	0.0845249157839579	0	0.133895835842144	0.0407341644952009	0.0266902577112217	0.0226621486811532	0	0	0.0524452326493763	0.00397335663519754	0.0321157158418261	0.158315224654109	0.0534521223027928	0.117819804854583	0.0372362779635442	0.113695420656537	0	0	0	0	0.304870430531844	0.959234522233829
TCGA-XS-A8TJ-01A-11R-A36F-07	0.0413271044788715	0	0.00539159085812766	0.17736106738472	0	0.0804031010170872	0.0216656039086625	0.0617290992022618	0	0	0	0.0144924224985429	0.0181418260745624	0.0609258877400925	0.14203070861671	0.0541991918266614	0.105444954965799	0.0942356147189423	0.122651826708959	0	0	0	0	0.298349011777792	0.963350121970513
TCGA-C5-A1M9-01A-11R-A13Y-07	0.00256379758901807	0	0	0.257709656366411	0	0	0.16525506169088	0.0287646817268402	0.00358225176855993	0	0	0.0839851118346497	0.024899175905207	0.212857222402517	0.113977605065928	0.0879351189381839	0.0036370911124576	0.0148332255993465	0	0	0	0	0.03	0.175467431615302	1.03048275353484
TCGA-FU-A40J-01A-11R-A24H-07	0.107574420828699	0	0.0578311985284488	0.256961372248191	0	0.0654204984833966	0.0658760611279082	0.00876246323556404	0	0	0	0.0758061089454418	0	0.0304718312379335	0	0.0347773698391482	0.0567090485112538	0.045321543426126	0.105300434827583	0	0.00701834913463742	0.0821692996256684	0.03	0.197936241066285	1.0057415429939
