# Supplementary material for: Prognostic Value of Tumor Mutational Burden Related to Immune Infiltration in Cervical Squamous Cell Carcinoma
Source: Front Med (Lausanne). 2021 Nov 11;8:755657. doi: 10.3389/fmed.2021.755657 (PMC8631969; doi:10.3389/fmed.2021.755657)
Supplement: Supplementary file 8 [file Table_5.XLS]

Id	age	gender	grade	stage	T	M	N
TCGA-EA-A3HS	<=65	FEMALE	G1-G2	unknow	T1-2	M0	N0
TCGA-LP-A4AW	<=65	FEMALE	G1-G2	unknow	T1-2	M0	N0
TCGA-EA-A3HT	>65	FEMALE	G1-G2	unknow	T1-2	M0	N0
TCGA-UC-A7PD	<=65	FEMALE	G1-G2	unknow	T1-2	M0	N0
TCGA-JX-A3PZ	<=65	FEMALE	G1-G2	unknow	T1-2	M0	N0
TCGA-C5-A7XC	<=65	FEMALE	G1-G2	unknow	T1-2	M0	N0
TCGA-EA-A3QE	<=65	FEMALE	G1-G2	unknow	T1-2	M0	N0
TCGA-EA-A1QT	<=65	FEMALE	G1-G2	unknow	T1-2	M0	N0
TCGA-C5-A1M5	<=65	FEMALE	G1-G2	unknow	T1-2	M0	N0
TCGA-LP-A4AV	<=65	FEMALE	G1-G2	unknow	T1-2	M0	N0
TCGA-C5-A2LT	<=65	FEMALE	G3-G4	unknow	T1-2	M0	N0
TCGA-EA-A3Y4	<=65	FEMALE	G3-G4	unknow	T1-2	M0	N0
TCGA-R2-A69V	<=65	FEMALE	G3-G4	unknow	T1-2	M0	N0
TCGA-C5-A7UC	<=65	FEMALE	G3-G4	unknow	T1-2	M0	N0
TCGA-C5-A8YR	<=65	FEMALE	G3-G4	unknow	T1-2	M0	N0
TCGA-C5-A1ME	<=65	FEMALE	G1-G2	unknow	T1-2	M0	N0
TCGA-DS-A0VL	<=65	FEMALE	G1-G2	unknow	T1-2	M0	N0
TCGA-C5-A2LY	<=65	FEMALE	G1-G2	unknow	T1-2	M0	N0
TCGA-Q1-A6DV	<=65	FEMALE	G1-G2	unknow	T1-2	M0	N0
TCGA-EA-A5ZD	<=65	FEMALE	G1-G2	unknow	T1-2	M0	N0
TCGA-EA-A43B	<=65	FEMALE	G1-G2	unknow	T1-2	M0	N0
TCGA-JW-AAVH	<=65	FEMALE	G1-G2	unknow	T1-2	M0	N0
TCGA-EA-A1QS	<=65	FEMALE	G1-G2	unknow	T1-2	M0	N0
TCGA-EA-A411	<=65	FEMALE	G1-G2	unknow	T1-2	M0	N0
TCGA-EA-A5FO	<=65	FEMALE	G1-G2	unknow	T1-2	M0	N0
TCGA-IR-A3LL	<=65	FEMALE	G1-G2	unknow	T1-2	M0	N0
TCGA-IR-A3LF	<=65	FEMALE	G1-G2	unknow	T1-2	M0	N0
TCGA-JX-A5QV	<=65	FEMALE	G3-G4	unknow	T1-2	M0	N0
TCGA-IR-A3L7	<=65	FEMALE	G3-G4	unknow	T1-2	M0	N0
TCGA-EA-A556	<=65	FEMALE	G3-G4	unknow	T1-2	M0	N0
TCGA-LP-A5U3	<=65	FEMALE	G3-G4	unknow	T1-2	M0	N0
TCGA-IR-A3LC	<=65	FEMALE	G3-G4	unknow	T1-2	M0	N0
TCGA-EX-A69L	<=65	FEMALE	G3-G4	unknow	T1-2	M0	N0
TCGA-LP-A4AX	<=65	FEMALE	G3-G4	unknow	T1-2	M0	N0
TCGA-MA-AA3Y	<=65	FEMALE	G3-G4	unknow	T1-2	M0	N0
TCGA-BI-A0VS	<=65	FEMALE	G3-G4	unknow	T1-2	M0	N0
TCGA-BI-A20A	<=65	FEMALE	G3-G4	unknow	T1-2	M0	N0
TCGA-DS-A1OD	<=65	FEMALE	G3-G4	unknow	T1-2	M0	N0
TCGA-IR-A3LB	<=65	FEMALE	G3-G4	unknow	T1-2	M0	N0
TCGA-DR-A0ZL	<=65	FEMALE	G3-G4	unknow	T1-2	M0	N0
TCGA-EA-A5ZE	<=65	FEMALE	G3-G4	unknow	T1-2	M0	N0
TCGA-IR-A3LA	<=65	FEMALE	G3-G4	unknow	T1-2	M0	N0
TCGA-DG-A2KH	<=65	FEMALE	unknow	unknow	T1-2	M0	N0
TCGA-C5-A2LS	<=65	FEMALE	G1-G2	unknow	T1-2	M0	N0
TCGA-EA-A97N	<=65	FEMALE	G1-G2	unknow	T1-2	M0	N0
TCGA-HG-A2PA	<=65	FEMALE	G1-G2	unknow	T1-2	M0	N0
TCGA-EA-A5O9	<=65	FEMALE	G1-G2	unknow	T1-2	M0	N0
TCGA-DS-A0VN	<=65	FEMALE	G1-G2	unknow	T1-2	M0	N0
TCGA-EA-A4BA	<=65	FEMALE	G1-G2	unknow	T1-2	M0	N0
TCGA-4J-AA1J	<=65	FEMALE	G3-G4	unknow	T1-2	M0	N0
TCGA-ZJ-AAXB	<=65	FEMALE	G3-G4	unknow	T1-2	M0	N0
TCGA-C5-A3HE	<=65	FEMALE	G3-G4	unknow	T1-2	M0	N0
TCGA-EX-A69M	<=65	FEMALE	G3-G4	unknow	T1-2	M0	N0
TCGA-IR-A3LK	>65	FEMALE	G3-G4	unknow	T1-2	M0	N0
TCGA-FU-A3TX	>65	FEMALE	G3-G4	unknow	T1-2	M0	N0
TCGA-ZJ-A8QQ	<=65	FEMALE	unknow	unknow	T1-2	M0	N0
TCGA-MA-AA3Z	<=65	FEMALE	unknow	unknow	T1-2	M0	N0
TCGA-LP-A7HU	<=65	FEMALE	G3-G4	unknow	T1-2	M0	N0
TCGA-ZJ-AAX4	>65	FEMALE	G3-G4	unknow	T1-2	M0	N0
TCGA-DG-A2KL	<=65	FEMALE	G1-G2	unknow	T1-2	M0	N0
TCGA-EA-A3HR	<=65	FEMALE	G1-G2	unknow	T1-2	M0	N0
TCGA-EA-A3HQ	<=65	FEMALE	G1-G2	unknow	T1-2	M0	N0
TCGA-EX-A3L1	<=65	FEMALE	G3-G4	unknow	T1-2	M0	N0
TCGA-EX-A8YF	<=65	FEMALE	G3-G4	unknow	T1-2	M0	N0
TCGA-EA-A439	<=65	FEMALE	G3-G4	unknow	T1-2	M0	N0
TCGA-IR-A3LH	<=65	FEMALE	G3-G4	unknow	T1-2	M0	N0
TCGA-EA-A3HU	<=65	FEMALE	G1-G2	unknow	T1-2	M0	N0
TCGA-EA-A410	<=65	FEMALE	G1-G2	unknow	T1-2	M0	N0
TCGA-2W-A8YY	<=65	FEMALE	G3-G4	unknow	T1-2	M0	N0
TCGA-FU-A3HZ	<=65	FEMALE	G3-G4	unknow	T1-2	M0	N0
TCGA-MY-A5BD	<=65	FEMALE	G1-G2	unknow	T1-2	M0	N0
TCGA-C5-A1MQ	<=65	FEMALE	G1-G2	unknow	T1-2	M0	N0
TCGA-ZJ-AAXU	<=65	FEMALE	G1-G2	unknow	T1-2	M0	N0
TCGA-DR-A0ZM	<=65	FEMALE	G1-G2	unknow	T1-2	M0	N0
TCGA-PN-A8MA	<=65	FEMALE	G3-G4	unknow	T1-2	M0	N0
TCGA-ZJ-AAXF	<=65	FEMALE	G3-G4	unknow	T1-2	M0	N0
TCGA-MA-AA42	>65	FEMALE	G3-G4	unknow	T1-2	M0	N0
TCGA-JX-A3Q0	<=65	FEMALE	G1-G2	unknow	T3-4	M0	N0
TCGA-ZJ-AAXD	<=65	FEMALE	G1-G2	unknow	T3-4	M0	N0
TCGA-DS-A1O9	>65	FEMALE	G3-G4	unknow	T3-4	M0	N0
TCGA-HM-A6W2	<=65	FEMALE	G3-G4	unknow	T1-2	M1	N0
TCGA-MY-A913	<=65	FEMALE	G3-G4	unknow	unknow	M1	N0
TCGA-Q1-A73P	<=65	FEMALE	G1-G2	unknow	T1-2	unknow	N0
TCGA-VS-A8Q8	<=65	FEMALE	G1-G2	unknow	T1-2	unknow	N0
TCGA-VS-A9V2	<=65	FEMALE	G1-G2	unknow	T1-2	unknow	N0
TCGA-VS-A9UQ	<=65	FEMALE	G1-G2	unknow	T1-2	unknow	N0
TCGA-C5-A1BK	<=65	FEMALE	G1-G2	unknow	T1-2	unknow	N0
TCGA-C5-A905	<=65	FEMALE	G1-G2	unknow	T1-2	unknow	N0
TCGA-C5-A1M7	<=65	FEMALE	G1-G2	unknow	T1-2	unknow	N0
TCGA-C5-A1M8	<=65	FEMALE	G1-G2	unknow	T1-2	unknow	N0
TCGA-MU-A8JM	<=65	FEMALE	G1-G2	unknow	T1-2	unknow	N0
TCGA-C5-A7CG	<=65	FEMALE	G1-G2	unknow	T1-2	unknow	N0
TCGA-VS-A9UZ	<=65	FEMALE	G1-G2	unknow	T1-2	unknow	N0
TCGA-ZJ-AAXA	<=65	FEMALE	G1-G2	unknow	T1-2	unknow	N0
TCGA-VS-A952	>65	FEMALE	G1-G2	unknow	T1-2	unknow	N0
TCGA-GH-A9DA	<=65	FEMALE	G3-G4	unknow	T1-2	unknow	N0
TCGA-EK-A2IR	<=65	FEMALE	G3-G4	unknow	T1-2	unknow	N0
TCGA-FU-A3YQ	<=65	FEMALE	G1-G2	unknow	T1-2	unknow	N0
TCGA-EX-A1H6	<=65	FEMALE	G1-G2	unknow	T1-2	unknow	N0
TCGA-UC-A7PI	<=65	FEMALE	G1-G2	unknow	T1-2	unknow	N0
TCGA-Q1-A5R1	<=65	FEMALE	G1-G2	unknow	T1-2	unknow	N0
TCGA-DS-A7WH	<=65	FEMALE	G1-G2	unknow	T1-2	unknow	N0
TCGA-C5-A2M1	<=65	FEMALE	G1-G2	unknow	T1-2	unknow	N0
TCGA-EK-A2RD	<=65	FEMALE	G1-G2	unknow	T1-2	unknow	N0
TCGA-C5-A1MJ	<=65	FEMALE	G1-G2	unknow	T1-2	unknow	N0
TCGA-DS-A5RQ	>65	FEMALE	G1-G2	unknow	T1-2	unknow	N0
TCGA-EK-A2IP	<=65	FEMALE	G3-G4	unknow	T1-2	unknow	N0
TCGA-EK-A3GK	<=65	FEMALE	G3-G4	unknow	T1-2	unknow	N0
TCGA-JX-A3Q8	<=65	FEMALE	G3-G4	unknow	T1-2	unknow	N0
TCGA-MY-A5BE	<=65	FEMALE	G3-G4	unknow	T1-2	unknow	N0
TCGA-C5-A7UI	<=65	FEMALE	G3-G4	unknow	T1-2	unknow	N0
TCGA-EK-A2RK	>65	FEMALE	G3-G4	unknow	T1-2	unknow	N0
TCGA-VS-A8QA	<=65	FEMALE	unknow	unknow	T1-2	unknow	N0
TCGA-C5-A8XH	<=65	FEMALE	unknow	unknow	T1-2	unknow	N0
TCGA-C5-A1MF	<=65	FEMALE	G1-G2	unknow	T1-2	unknow	N0
TCGA-FU-A57G	<=65	FEMALE	G1-G2	unknow	T1-2	unknow	N0
TCGA-C5-A3HL	>65	FEMALE	G1-G2	unknow	T1-2	unknow	N0
TCGA-DS-A7WF	<=65	FEMALE	G3-G4	unknow	T1-2	unknow	N0
TCGA-EK-A2RJ	<=65	FEMALE	G3-G4	unknow	T1-2	unknow	N0
TCGA-C5-A8XI	>65	FEMALE	G3-G4	unknow	T1-2	unknow	N0
TCGA-MU-A51Y	<=65	FEMALE	G1-G2	unknow	T1-2	unknow	N0
TCGA-FU-A23L	<=65	FEMALE	G3-G4	unknow	T1-2	unknow	N0
TCGA-MY-A5BF	>65	FEMALE	G1-G2	unknow	T1-2	unknow	N0
TCGA-EK-A2RE	<=65	FEMALE	G1-G2	unknow	T1-2	unknow	N0
TCGA-FU-A3WB	<=65	FEMALE	G1-G2	unknow	T1-2	unknow	N0
TCGA-EK-A2RA	>65	FEMALE	G3-G4	unknow	T1-2	unknow	N0
TCGA-VS-A9UO	<=65	FEMALE	G1-G2	unknow	T1-2	unknow	N0
TCGA-FU-A3EO	<=65	FEMALE	G1-G2	unknow	T1-2	unknow	N0
TCGA-HG-A9SC	<=65	FEMALE	G3-G4	unknow	T1-2	unknow	N0
TCGA-VS-A9UB	<=65	FEMALE	G3-G4	unknow	T1-2	unknow	N0
TCGA-ZJ-AAXJ	<=65	FEMALE	unknow	unknow	T1-2	unknow	N0
TCGA-C5-A1BF	<=65	FEMALE	G1-G2	unknow	unknow	unknow	N0
TCGA-FU-A2QG	<=65	FEMALE	G1-G2	unknow	T1-2	unknow	N0
TCGA-EK-A3GJ	<=65	FEMALE	G3-G4	unknow	T1-2	unknow	N0
TCGA-EK-A2R9	<=65	FEMALE	G3-G4	unknow	T1-2	unknow	N0
TCGA-VS-A9U7	<=65	FEMALE	G3-G4	unknow	T1-2	M0	N1
TCGA-DG-A2KJ	<=65	FEMALE	G3-G4	unknow	T1-2	M0	N1
TCGA-XS-A8TJ	<=65	FEMALE	G1-G2	unknow	T1-2	M0	N1
TCGA-UC-A7PF	<=65	FEMALE	G1-G2	unknow	T1-2	M0	N1
TCGA-DG-A2KM	<=65	FEMALE	G1-G2	unknow	T1-2	M0	N1
TCGA-DS-A1OC	<=65	FEMALE	G1-G2	unknow	T1-2	M0	N1
TCGA-C5-A1MI	<=65	FEMALE	G1-G2	unknow	T1-2	M0	N1
TCGA-EK-A2R7	<=65	FEMALE	G3-G4	unknow	T1-2	M0	N1
TCGA-DS-A0VK	<=65	FEMALE	G3-G4	unknow	T1-2	M0	N1
TCGA-EA-A6QX	<=65	FEMALE	G3-G4	unknow	T1-2	M0	N1
TCGA-DS-A0VM	<=65	FEMALE	G3-G4	unknow	T1-2	M0	N1
TCGA-DG-A2KK	<=65	FEMALE	G3-G4	unknow	T1-2	M0	N1
TCGA-MA-AA3W	<=65	FEMALE	G3-G4	unknow	T1-2	M0	N1
TCGA-EA-A3QD	<=65	FEMALE	G3-G4	unknow	T1-2	M0	N1
TCGA-DS-A1OA	>65	FEMALE	G3-G4	unknow	T1-2	M0	N1
TCGA-DS-A1OB	<=65	FEMALE	G1-G2	unknow	T1-2	M0	N1
TCGA-ZJ-AAXN	<=65	FEMALE	unknow	unknow	T1-2	M0	N1
TCGA-LP-A4AU	<=65	FEMALE	G3-G4	unknow	T1-2	M0	N1
TCGA-C5-A7X8	<=65	FEMALE	G1-G2	unknow	T1-2	M0	N1
TCGA-EA-A44S	<=65	FEMALE	G1-G2	unknow	T1-2	M0	N1
TCGA-BI-A0VR	<=65	FEMALE	G3-G4	unknow	T1-2	M0	N1
TCGA-ZJ-AAXT	<=65	FEMALE	G1-G2	unknow	T3-4	M0	N1
TCGA-ZJ-AAX8	<=65	FEMALE	G1-G2	unknow	T3-4	M0	N1
TCGA-C5-A1M9	<=65	FEMALE	G3-G4	unknow	T3-4	M0	N1
TCGA-DS-A3LQ	<=65	FEMALE	G3-G4	unknow	T3-4	M0	N1
TCGA-ZJ-AB0H	<=65	FEMALE	unknow	unknow	T3-4	M0	N1
TCGA-EA-A50E	<=65	FEMALE	G1-G2	unknow	T3-4	M0	N1
TCGA-MA-AA41	<=65	FEMALE	G1-G2	unknow	T1-2	M1	N1
TCGA-IR-A3LI	<=65	FEMALE	G1-G2	unknow	T1-2	M1	N1
TCGA-C5-A1BE	<=65	FEMALE	G1-G2	unknow	T1-2	unknow	N1
TCGA-C5-A0TN	<=65	FEMALE	G3-G4	unknow	T1-2	unknow	N1
TCGA-C5-A2LV	<=65	FEMALE	G3-G4	unknow	T1-2	unknow	N1
TCGA-EK-A2RL	<=65	FEMALE	G1-G2	unknow	T1-2	unknow	N1
TCGA-Q1-A73S	<=65	FEMALE	G1-G2	unknow	T1-2	unknow	N1
TCGA-FU-A3NI	<=65	FEMALE	G1-G2	unknow	T1-2	unknow	N1
TCGA-FU-A23K	<=65	FEMALE	G3-G4	unknow	T1-2	unknow	N1
TCGA-HM-A3JJ	<=65	FEMALE	G3-G4	unknow	T1-2	unknow	N1
TCGA-VS-A9UT	>65	FEMALE	G3-G4	unknow	T1-2	unknow	N1
TCGA-FU-A3HY	<=65	FEMALE	G1-G2	unknow	T1-2	unknow	N1
TCGA-FU-A5XV	<=65	FEMALE	G3-G4	unknow	T1-2	unknow	N1
TCGA-C5-A1MP	<=65	FEMALE	G3-G4	unknow	T1-2	unknow	N1
TCGA-EK-A2R8	<=65	FEMALE	G3-G4	unknow	T1-2	unknow	N1
TCGA-HM-A4S6	<=65	FEMALE	G3-G4	unknow	T1-2	unknow	N1
TCGA-C5-A2LX	<=65	FEMALE	G1-G2	unknow	T1-2	unknow	N1
TCGA-C5-A1BM	>65	FEMALE	G1-G2	unknow	T1-2	unknow	N1
TCGA-C5-A7CJ	<=65	FEMALE	G1-G2	unknow	T1-2	unknow	N1
TCGA-LP-A5U2	<=65	FEMALE	G3-G4	unknow	T1-2	unknow	N1
TCGA-FU-A40J	<=65	FEMALE	G3-G4	unknow	T1-2	unknow	N1
TCGA-FU-A770	<=65	FEMALE	G1-G2	unknow	T1-2	unknow	N1
TCGA-DS-A7WI	<=65	FEMALE	G1-G2	unknow	T1-2	unknow	N1
TCGA-VS-A94W	<=65	FEMALE	G1-G2	unknow	T1-2	unknow	N1
TCGA-JW-A852	<=65	FEMALE	G1-G2	unknow	T1-2	unknow	N1
TCGA-EK-A2RN	<=65	FEMALE	G1-G2	unknow	T1-2	unknow	N1
TCGA-FU-A3TQ	<=65	FEMALE	G1-G2	unknow	T1-2	unknow	N1
TCGA-EX-A1H5	<=65	FEMALE	G3-G4	unknow	T1-2	unknow	N1
TCGA-HM-A3JK	<=65	FEMALE	G3-G4	unknow	T1-2	unknow	N1
TCGA-ZJ-AB0I	<=65	FEMALE	unknow	unknow	T1-2	unknow	N1
TCGA-UC-A7PG	<=65	FEMALE	G1-G2	unknow	T3-4	unknow	N1
TCGA-C5-A901	<=65	FEMALE	G1-G2	unknow	unknow	unknow	N1
TCGA-WL-A834	<=65	FEMALE	G3-G4	unknow	T1-2	unknow	N1
TCGA-EA-A78R	<=65	FEMALE	G1-G2	unknow	T1-2	M0	unknow
TCGA-EA-A5ZF	<=65	FEMALE	G1-G2	unknow	T1-2	M0	unknow
TCGA-VS-A8EG	<=65	FEMALE	unknow	unknow	T1-2	M0	unknow
TCGA-ZJ-AAXI	>65	FEMALE	G1-G2	unknow	T1-2	M0	unknow
TCGA-VS-A8EL	<=65	FEMALE	G3-G4	unknow	T1-2	M0	unknow
TCGA-VS-A8EC	<=65	FEMALE	G1-G2	unknow	T3-4	M0	unknow
TCGA-VS-A8EH	<=65	FEMALE	G1-G2	unknow	T3-4	M0	unknow
TCGA-VS-A8EI	<=65	FEMALE	unknow	unknow	T3-4	M0	unknow
TCGA-VS-A8EK	<=65	FEMALE	G1-G2	unknow	T3-4	M0	unknow
TCGA-EX-A449	<=65	FEMALE	G1-G2	unknow	T1-2	M1	unknow
TCGA-VS-A8EJ	<=65	FEMALE	G3-G4	unknow	T1-2	M1	unknow
TCGA-VS-A8EB	<=65	FEMALE	unknow	unknow	T3-4	M1	unknow
TCGA-JW-A5VH	<=65	FEMALE	G1-G2	unknow	T3-4	M1	unknow
TCGA-VS-A9U6	<=65	FEMALE	unknow	unknow	T3-4	M1	unknow
TCGA-VS-A8QM	<=65	FEMALE	unknow	unknow	unknow	M1	unknow
TCGA-MU-A5YI	<=65	FEMALE	G1-G2	unknow	T1-2	unknow	unknow
TCGA-VS-A9V0	<=65	FEMALE	G3-G4	unknow	T1-2	unknow	unknow
TCGA-VS-A957	<=65	FEMALE	G3-G4	unknow	T1-2	unknow	unknow
TCGA-JW-A5VL	<=65	FEMALE	G1-G2	unknow	T1-2	unknow	unknow
TCGA-VS-A9UY	<=65	FEMALE	G1-G2	unknow	T1-2	unknow	unknow
TCGA-JW-A5VK	<=65	FEMALE	G3-G4	unknow	T1-2	unknow	unknow
TCGA-JW-A69B	<=65	FEMALE	unknow	unknow	T1-2	unknow	unknow
TCGA-JW-A5VG	<=65	FEMALE	G3-G4	unknow	T1-2	unknow	unknow
TCGA-VS-A9UP	<=65	FEMALE	G3-G4	unknow	T1-2	unknow	unknow
TCGA-VS-A9UR	<=65	FEMALE	unknow	unknow	T1-2	unknow	unknow
TCGA-VS-A9UU	<=65	FEMALE	G1-G2	unknow	T1-2	unknow	unknow
TCGA-VS-A9UC	<=65	FEMALE	G1-G2	unknow	T1-2	unknow	unknow
TCGA-VS-A94Z	<=65	FEMALE	G1-G2	unknow	T1-2	unknow	unknow
TCGA-VS-A94X	<=65	FEMALE	G1-G2	unknow	T1-2	unknow	unknow
TCGA-VS-A958	<=65	FEMALE	G1-G2	unknow	T1-2	unknow	unknow
TCGA-VS-A9V5	<=65	FEMALE	G1-G2	unknow	T1-2	unknow	unknow
TCGA-VS-AA62	<=65	FEMALE	G1-G2	unknow	T1-2	unknow	unknow
TCGA-JW-A5VI	<=65	FEMALE	G3-G4	unknow	T1-2	unknow	unknow
TCGA-JW-A5VJ	<=65	FEMALE	G3-G4	unknow	T1-2	unknow	unknow
TCGA-VS-A9U5	<=65	FEMALE	G3-G4	unknow	T1-2	unknow	unknow
TCGA-VS-A959	>65	FEMALE	G3-G4	unknow	T1-2	unknow	unknow
TCGA-VS-A94Y	<=65	FEMALE	unknow	unknow	T1-2	unknow	unknow
TCGA-VS-A9UJ	<=65	FEMALE	unknow	unknow	T1-2	unknow	unknow
TCGA-VS-A9UI	>65	FEMALE	unknow	unknow	T1-2	unknow	unknow
TCGA-VS-A9UA	<=65	FEMALE	G3-G4	unknow	T3-4	unknow	unknow
TCGA-VS-A9UD	>65	FEMALE	G1-G2	unknow	T3-4	unknow	unknow
TCGA-VS-A950	<=65	FEMALE	G3-G4	unknow	T3-4	unknow	unknow
TCGA-VS-A9UM	<=65	FEMALE	G1-G2	unknow	T3-4	unknow	unknow
TCGA-VS-A9V1	<=65	FEMALE	G1-G2	unknow	T3-4	unknow	unknow
TCGA-MA-AA3X	<=65	FEMALE	G1-G2	unknow	T3-4	unknow	unknow
TCGA-VS-A954	>65	FEMALE	G1-G2	unknow	T3-4	unknow	unknow
TCGA-MA-AA43	<=65	FEMALE	G3-G4	unknow	T3-4	unknow	unknow
TCGA-VS-A9UL	>65	FEMALE	G3-G4	unknow	T3-4	unknow	unknow
TCGA-VS-A9V4	<=65	FEMALE	G1-G2	unknow	T3-4	unknow	unknow
TCGA-VS-A9V3	<=65	FEMALE	G3-G4	unknow	T3-4	unknow	unknow
TCGA-VS-A9UH	<=65	FEMALE	unknow	unknow	T3-4	unknow	unknow
TCGA-VS-A953	<=65	FEMALE	unknow	unknow	T3-4	unknow	unknow
TCGA-VS-A9UV	>65	FEMALE	unknow	unknow	T3-4	unknow	unknow
TCGA-VS-A8QF	<=65	FEMALE	G1-G2	unknow	unknow	unknow	unknow
TCGA-VS-A8QC	<=65	FEMALE	G1-G2	unknow	unknow	unknow	unknow
TCGA-Q1-A5R3	<=65	FEMALE	G1-G2	unknow	unknow	unknow	unknow
TCGA-ZX-AA5X	<=65	FEMALE	G1-G2	unknow	unknow	unknow	unknow
TCGA-VS-A8QH	>65	FEMALE	G1-G2	unknow	unknow	unknow	unknow
TCGA-VS-A8Q9	>65	FEMALE	G1-G2	unknow	unknow	unknow	unknow
TCGA-Q1-A5R2	<=65	FEMALE	G3-G4	unknow	unknow	unknow	unknow
TCGA-Q1-A73O	<=65	FEMALE	unknow	unknow	unknow	unknow	unknow
TCGA-ZJ-A8QR	<=65	FEMALE	unknow	unknow	unknow	unknow	unknow
TCGA-Q1-A6DW	<=65	FEMALE	unknow	unknow	unknow	unknow	unknow
TCGA-Q1-A73R	<=65	FEMALE	unknow	unknow	unknow	unknow	unknow
TCGA-Q1-A73Q	<=65	FEMALE	unknow	unknow	unknow	unknow	unknow
TCGA-Q1-A6DT	<=65	FEMALE	unknow	unknow	unknow	unknow	unknow
TCGA-EK-A3GN	<=65	FEMALE	G3-G4	unknow	unknow	unknow	unknow
TCGA-EK-A2RO	<=65	FEMALE	G1-G2	unknow	unknow	unknow	unknow
TCGA-C5-A3HF	<=65	FEMALE	G1-G2	unknow	unknow	unknow	unknow
TCGA-C5-A1BI	<=65	FEMALE	G1-G2	unknow	unknow	unknow	unknow
TCGA-C5-A1BL	<=65	FEMALE	G1-G2	unknow	unknow	unknow	unknow
TCGA-C5-A1BJ	<=65	FEMALE	G1-G2	unknow	unknow	unknow	unknow
TCGA-C5-A7CM	<=65	FEMALE	G1-G2	unknow	unknow	unknow	unknow
TCGA-C5-A8ZZ	<=65	FEMALE	G1-G2	unknow	unknow	unknow	unknow
TCGA-C5-A1MN	<=65	FEMALE	G1-G2	unknow	unknow	unknow	unknow
TCGA-C5-A7CH	<=65	FEMALE	G1-G2	unknow	unknow	unknow	unknow
TCGA-EK-A2PI	<=65	FEMALE	G1-G2	unknow	unknow	unknow	unknow
TCGA-C5-A7UE	<=65	FEMALE	G1-G2	unknow	unknow	unknow	unknow
TCGA-C5-A907	<=65	FEMALE	G1-G2	unknow	unknow	unknow	unknow
TCGA-C5-A7CL	<=65	FEMALE	G1-G2	unknow	unknow	unknow	unknow
TCGA-C5-A3HD	<=65	FEMALE	G1-G2	unknow	unknow	unknow	unknow
TCGA-C5-A2M2	<=65	FEMALE	G1-G2	unknow	unknow	unknow	unknow
TCGA-C5-A7CK	<=65	FEMALE	G1-G2	unknow	unknow	unknow	unknow
TCGA-EK-A2GZ	<=65	FEMALE	G1-G2	unknow	unknow	unknow	unknow
TCGA-EK-A3GM	<=65	FEMALE	G1-G2	unknow	unknow	unknow	unknow
TCGA-C5-A1BQ	<=65	FEMALE	G1-G2	unknow	unknow	unknow	unknow
TCGA-C5-A2LZ	<=65	FEMALE	G1-G2	unknow	unknow	unknow	unknow
TCGA-C5-A7CO	>65	FEMALE	G1-G2	unknow	unknow	unknow	unknow
TCGA-C5-A7X3	>65	FEMALE	G1-G2	unknow	unknow	unknow	unknow
TCGA-C5-A8YQ	>65	FEMALE	G1-G2	unknow	unknow	unknow	unknow
TCGA-EK-A2H1	<=65	FEMALE	G3-G4	unknow	unknow	unknow	unknow
TCGA-EK-A2H0	<=65	FEMALE	G3-G4	unknow	unknow	unknow	unknow
TCGA-C5-A1BN	<=65	FEMALE	G3-G4	unknow	unknow	unknow	unknow
TCGA-C5-A8XK	<=65	FEMALE	G3-G4	unknow	unknow	unknow	unknow
TCGA-EK-A2RC	<=65	FEMALE	G3-G4	unknow	unknow	unknow	unknow
TCGA-C5-A902	<=65	FEMALE	G3-G4	unknow	unknow	unknow	unknow
TCGA-C5-A8YT	<=65	FEMALE	G3-G4	unknow	unknow	unknow	unknow
TCGA-EK-A2RM	<=65	FEMALE	G3-G4	unknow	unknow	unknow	unknow
TCGA-EK-A2PK	<=65	FEMALE	G3-G4	unknow	unknow	unknow	unknow
TCGA-EK-A2RB	<=65	FEMALE	G3-G4	unknow	unknow	unknow	unknow
TCGA-C5-A1ML	<=65	FEMALE	G3-G4	unknow	unknow	unknow	unknow
TCGA-C5-A1M6	<=65	FEMALE	G3-G4	unknow	unknow	unknow	unknow
TCGA-C5-A7UH	<=65	FEMALE	G3-G4	unknow	unknow	unknow	unknow
TCGA-C5-A1MH	>65	FEMALE	G3-G4	unknow	unknow	unknow	unknow
TCGA-C5-A7X5	>65	FEMALE	G3-G4	unknow	unknow	unknow	unknow
TCGA-C5-A1MK	>65	FEMALE	G3-G4	unknow	unknow	unknow	unknow
TCGA-EK-A2PM	>65	FEMALE	G3-G4	unknow	unknow	unknow	unknow
TCGA-EK-A2PG	>65	FEMALE	G3-G4	unknow	unknow	unknow	unknow
TCGA-RA-A741	<=65	FEMALE	unknow	unknow	unknow	unknow	unknow
TCGA-EK-A2PL	<=65	FEMALE	unknow	unknow	unknow	unknow	unknow
TCGA-ZJ-A8QO	>65	FEMALE	unknow	unknow	unknow	unknow	unknow
TCGA-C5-A8XJ	>65	FEMALE	unknow	unknow	unknow	unknow	unknow
