# Supplementary material for: Prognostic Value of Tumor Mutational Burden Related to Immune Infiltration in Cervical Squamous Cell Carcinoma
Source: Front Med (Lausanne). 2021 Nov 11;8:755657. doi: 10.3389/fmed.2021.755657 (PMC8631969; doi:10.3389/fmed.2021.755657)
Supplement: Supplementary file 9 [file Table_6.XLS]

id	TMB
TCGA-C5-A7CL-01A-11D-A32I-09	2.31578947368421
TCGA-VS-A957-01A-11D-A42O-09	0.921052631578947
TCGA-EK-A3GN-01A-11D-A20U-09	1.10526315789474
TCGA-C5-A2M2-01A-21D-A18J-09	1.21052631578947
TCGA-VS-A9UT-01A-11D-A42O-09	0.5
TCGA-JX-A5QV-01A-22D-A28B-09	0.973684210526316
TCGA-C5-A8XI-01A-11D-A37N-09	1
TCGA-Q1-A73O-01A-11D-A32I-09	29.7368421052632
TCGA-VS-A8EH-01A-11D-A36J-09	1.26315789473684
TCGA-C5-A1M5-01A-11D-A13W-08	0.947368421052632
TCGA-VS-A8EI-01A-11D-A37N-09	1.5
TCGA-ZJ-AAX4-01A-11D-A42O-09	1.05263157894737
TCGA-VS-A9UR-01A-11D-A42O-09	2.05263157894737
TCGA-EA-A3HS-01A-11D-A20U-09	15.4473684210526
TCGA-C5-A8ZZ-01A-11D-A37N-09	1.55263157894737
TCGA-VS-A94Z-01A-11D-A387-09	9.71052631578947
TCGA-FU-A3NI-01A-11D-A21Q-09	2.07894736842105
TCGA-EK-A2RE-01A-11D-A18J-09	0.315789473684211
TCGA-VS-A94Y-01A-11D-A387-09	0.868421052631579
TCGA-Q1-A73R-01A-11D-A33O-09	0.842105263157895
TCGA-Q1-A5R3-01A-11D-A28B-09	1.31578947368421
TCGA-EA-A5FO-01A-21D-A28B-09	1.57894736842105
TCGA-JX-A3Q0-01A-11D-A21Q-09	14.8157894736842
TCGA-VS-A8QH-01A-11D-A37N-09	2.65789473684211
TCGA-EK-A2RL-01A-11D-A18J-09	0.473684210526316
TCGA-C5-A7UI-01A-11D-A36J-09	2.28947368421053
TCGA-C5-A7CG-01A-11D-A32I-09	0.894736842105263
TCGA-VS-A9UD-01A-11D-A42O-09	3.34210526315789
TCGA-VS-A8EL-01A-11D-A37N-09	6.76315789473684
TCGA-C5-A7CJ-01A-11D-A32I-09	1.26315789473684
TCGA-FU-A3TX-01A-11D-A22X-09	1.26315789473684
TCGA-C5-A7CM-01A-11D-A33O-09	0.315789473684211
TCGA-ZJ-AAXB-01A-11D-A42O-09	2.71052631578947
TCGA-VS-A954-01A-11D-A387-09	1.47368421052632
TCGA-LP-A4AW-01A-11D-A243-09	2
TCGA-FU-A3EO-01A-11D-A20U-09	1.07894736842105
TCGA-LP-A4AV-01A-11D-A243-09	8.71052631578947
TCGA-C5-A1MQ-01A-11D-A14W-08	0.842105263157895
TCGA-JW-AAVH-01A-11D-A387-09	1.78947368421053
TCGA-WL-A834-01A-11D-A351-09	1.97368421052632
TCGA-C5-A2LV-01A-11D-A18J-09	1.42105263157895
TCGA-FU-A2QG-01A-11D-A18J-09	1.68421052631579
TCGA-VS-A9UP-01A-11D-A42O-09	3.63157894736842
TCGA-C5-A7UE-01A-11D-A33O-09	2.89473684210526
TCGA-EK-A2RM-01A-21D-A18J-09	1.57894736842105
TCGA-C5-A1BL-01A-11D-A13W-08	4.10526315789474
TCGA-DS-A0VM-01A-11D-A10S-08	6.36842105263158
TCGA-C5-A1MP-01A-11D-A14W-08	0.736842105263158
TCGA-EX-A1H6-01B-11D-A22X-09	1.89473684210526
TCGA-EK-A2RJ-01A-11D-A18J-09	7
TCGA-EK-A3GM-01A-11D-A20U-09	4
TCGA-IR-A3LL-01A-11D-A20U-09	7.84210526315789
TCGA-VS-A9UJ-01A-11D-A42O-09	5.39473684210526
TCGA-EX-A1H5-01A-31D-A13W-08	0.842105263157895
TCGA-FU-A3HY-01A-11D-A21Q-09	3.81578947368421
TCGA-EA-A3QD-01A-32D-A22X-09	2.02631578947368
TCGA-VS-A9V3-01A-11D-A42O-09	3.13157894736842
TCGA-R2-A69V-01A-11D-A32I-09	1.31578947368421
TCGA-4J-AA1J-01A-21D-A387-09	2.42105263157895
TCGA-HM-A3JK-01A-11D-A21Q-09	1.07894736842105
TCGA-C5-A7CK-01A-11D-A32I-09	2.47368421052632
TCGA-FU-A3TQ-01A-11D-A22X-09	1.13157894736842
TCGA-JW-A852-01A-11D-A351-09	1.89473684210526
TCGA-VS-A9UZ-01A-11D-A42O-09	3.02631578947368
TCGA-EA-A1QT-01A-11D-A14W-08	1.55263157894737
TCGA-C5-A1MH-01A-11D-A14W-08	6.81578947368421
TCGA-UC-A7PG-01A-11D-A42O-09	4.34210526315789
TCGA-EX-A8YF-01A-11D-A37N-09	0.763157894736842
TCGA-VS-A9U5-01A-11D-A42O-09	1.02631578947368
TCGA-VS-A8QA-01A-11D-A37N-09	3.78947368421053
TCGA-Q1-A73Q-01A-21D-A32I-09	1.23684210526316
TCGA-JX-A3Q8-01A-11D-A21Q-09	1.21052631578947
TCGA-EK-A2R9-01A-11D-A18J-09	0.921052631578947
TCGA-Q1-A5R1-01A-11D-A28B-09	1.05263157894737
TCGA-JW-A5VL-01A-11D-A28B-09	46.7368421052632
TCGA-DG-A2KJ-01A-11D-A18J-09	1.55263157894737
TCGA-FU-A5XV-01A-11D-A28B-09	1.86842105263158
TCGA-EA-A439-01A-11D-A243-09	2.07894736842105
TCGA-EX-A449-01A-11D-A243-09	0.526315789473684
TCGA-MU-A8JM-01A-11D-A36J-09	1.86842105263158
TCGA-ZJ-AAXT-01A-11D-A42O-09	3.36842105263158
TCGA-FU-A3WB-01A-11D-A22X-09	1.55263157894737
TCGA-MA-AA3Z-01A-11D-A387-09	3.42105263157895
TCGA-C5-A1BF-01B-11D-A13W-08	1.31578947368421
TCGA-C5-A7UH-01A-11D-A351-09	4.71052631578947
TCGA-EK-A3GJ-01A-21D-A20U-09	4.94736842105263
TCGA-C5-A7CH-01A-11D-A33O-09	1.28947368421053
TCGA-VS-A9UO-01A-11D-A42O-09	0.973684210526316
TCGA-EA-A3HR-01A-11D-A20U-09	1.39473684210526
TCGA-EK-A2PI-01A-11D-A18J-09	1.65789473684211
TCGA-Q1-A6DT-01A-11D-A32I-09	3.68421052631579
TCGA-FU-A3YQ-01A-11D-A22X-09	1.5
TCGA-IR-A3LK-01A-12D-A20U-09	29.6842105263158
TCGA-EK-A2PG-01A-11D-A18J-09	10.9473684210526
TCGA-VS-A8Q9-01A-12D-A37N-09	0.842105263157895
TCGA-Q1-A5R2-01A-11D-A28B-09	6.10526315789474
TCGA-EK-A2RN-01A-12D-A20U-09	3.02631578947368
TCGA-EK-A2RD-01A-12D-A20U-09	3.63157894736842
TCGA-LP-A5U3-01A-11D-A28B-09	0.947368421052632
TCGA-VS-A9UH-01A-11D-A42O-09	3.44736842105263
TCGA-Q1-A6DV-01A-11D-A32I-09	0.526315789473684
TCGA-XS-A8TJ-01A-11D-A36J-09	1.28947368421053
TCGA-DS-A0VK-01A-21D-A10S-08	2.47368421052632
TCGA-FU-A3HZ-01A-11D-A20U-09	41.7631578947368
TCGA-DG-A2KH-01A-21D-A22X-09	1.42105263157895
TCGA-PN-A8MA-01A-11D-A36J-09	2.68421052631579
TCGA-VS-A959-01A-11D-A42O-09	2.13157894736842
TCGA-FU-A23L-01A-11D-A16O-08	3.21052631578947
TCGA-ZJ-AAXI-01A-11D-A42O-09	1
TCGA-EK-A2PL-01A-11D-A18J-09	3.86842105263158
TCGA-C5-A2LT-01A-11D-A18J-09	0.657894736842105
TCGA-VS-A8QF-01A-21D-A37N-09	1.71052631578947
TCGA-ZJ-A8QO-01A-11D-A37N-09	1.21052631578947
TCGA-EA-A5ZE-01A-11D-A28B-09	0.973684210526316
TCGA-EA-A5O9-01A-11D-A28B-09	1.21052631578947
TCGA-C5-A0TN-01A-21D-A14W-08	0.473684210526316
TCGA-BI-A0VR-01A-11D-A10S-08	2.13157894736842
TCGA-C5-A7UC-01A-11D-A351-09	1.39473684210526
TCGA-VS-A9UY-01A-11D-A42O-09	2.13157894736842
TCGA-C5-A2LS-01A-22D-A22X-09	0.947368421052632
TCGA-VS-A9V0-01A-11D-A42O-09	0.921052631578947
TCGA-LP-A4AU-01A-32D-A243-09	0.710526315789474
TCGA-EA-A97N-01A-11D-A387-09	1.89473684210526
TCGA-DS-A1OC-01A-11D-A14W-08	5.5
TCGA-VS-A9U6-01A-11D-A42O-09	7.36842105263158
TCGA-C5-A1M7-01A-11D-A13W-08	2.15789473684211
TCGA-HG-A9SC-01A-21D-A42O-09	1.60526315789474
TCGA-VS-A94W-01A-12D-A37N-09	1.23684210526316
TCGA-C5-A2M1-01A-11D-A18J-09	1.84210526315789
TCGA-DS-A0VL-01A-21D-A10S-08	1.5
TCGA-VS-A8Q8-01A-11D-A37N-09	1.57894736842105
TCGA-C5-A7XC-01A-11D-A387-09	0.763157894736842
TCGA-DR-A0ZM-01A-12D-A10S-08	26.3157894736842
TCGA-DG-A2KM-01A-11D-A17W-09	2.60526315789474
TCGA-FU-A23K-01A-11D-A16O-08	2.28947368421053
TCGA-EA-A3HQ-01A-11D-A20U-09	2
TCGA-C5-A902-01A-11D-A37N-09	6.21052631578947
TCGA-LP-A7HU-01A-11D-A33O-09	3.13157894736842
TCGA-DS-A1OB-01A-11D-A16Y-08	10.9473684210526
TCGA-DS-A0VN-01A-21D-A10S-08	2.84210526315789
TCGA-C5-A7X3-01A-11D-A351-09	1.26315789473684
TCGA-LP-A4AX-01A-12D-A243-09	0.789473684210526
TCGA-C5-A7X8-01A-11D-A36J-09	1.18421052631579
TCGA-VS-A9UA-01A-11D-A42O-09	3.28947368421053
TCGA-GH-A9DA-01A-21D-A37N-09	1.57894736842105
TCGA-VS-A8QC-01A-11D-A37N-09	2.73684210526316
TCGA-EX-A69L-01A-11D-A32I-09	1.10526315789474
TCGA-EA-A3Y4-01A-51D-A243-09	2.76315789473684
TCGA-EK-A2GZ-01A-11D-A17W-09	1.34210526315789
TCGA-VS-A94X-01A-11D-A387-09	5.92105263157895
TCGA-MY-A913-01A-11D-A37N-09	3.36842105263158
TCGA-DS-A5RQ-01A-11D-A28B-09	2.13157894736842
TCGA-C5-A1BM-01A-11D-A13W-08	2.92105263157895
TCGA-EK-A2PK-01A-11D-A18J-09	0.421052631578947
TCGA-VS-A950-01A-11D-A42O-09	2.10526315789474
TCGA-VS-AA62-01A-11D-A42O-09	1.26315789473684
TCGA-IR-A3LC-01A-11D-A20U-09	0.736842105263158
TCGA-JW-A5VH-01A-11D-A28B-09	1.68421052631579
TCGA-ZJ-AAXJ-01A-11D-A42O-09	1.92105263157895
TCGA-ZJ-AAXU-01A-11D-A42O-09	7.18421052631579
TCGA-ZX-AA5X-01A-11D-A42O-09	0.973684210526316
TCGA-EK-A2R8-01A-21D-A18J-09	6.18421052631579
TCGA-EK-A2R7-01A-11D-A18J-09	2.60526315789474
TCGA-C5-A1MF-01A-11D-A13W-08	1.84210526315789
TCGA-C5-A907-01A-11D-A37N-09	1
TCGA-EA-A5ZD-01A-11D-A28B-09	0.447368421052632
TCGA-VS-A8EJ-01A-11D-A37N-09	2.73684210526316
TCGA-BI-A20A-01A-11D-A14W-08	1.10526315789474
TCGA-EA-A3HT-01A-61D-A21Q-09	2.05263157894737
TCGA-HM-A3JJ-01A-21D-A21Q-09	0.947368421052632
TCGA-JW-A5VJ-01A-11D-A28B-09	3.94736842105263
TCGA-VS-A8EG-01A-11D-A36J-09	0.763157894736842
TCGA-C5-A1M6-01A-11D-A13W-08	2.89473684210526
TCGA-VS-A9V1-01A-11D-A42O-09	3.13157894736842
TCGA-ZJ-AAX8-01A-11D-A42O-09	1.05263157894737
TCGA-UC-A7PF-01A-11D-A351-09	8.71052631578947
TCGA-ZJ-AAXF-01A-31D-A42O-09	0.815789473684211
TCGA-C5-A7CO-01A-11D-A351-09	2.28947368421053
TCGA-C5-A8XH-01A-11D-A37N-09	4.42105263157895
TCGA-C5-A8YQ-01A-11D-A37N-09	3.36842105263158
TCGA-EK-A2H0-01A-11D-A17W-09	3.63157894736842
TCGA-MA-AA42-01A-12D-A387-09	6.44736842105263
TCGA-ZJ-AAXA-01A-11D-A42O-09	1.23684210526316
TCGA-ZJ-AAXD-01A-21D-A42O-09	1.73684210526316
TCGA-RA-A741-01A-11D-A33O-09	0.578947368421053
TCGA-EK-A2PM-01A-11D-A18J-09	6.23684210526316
TCGA-EA-A43B-01A-81D-A243-09	1.97368421052632
TCGA-IR-A3LA-01A-11D-A22X-09	23.7368421052632
TCGA-IR-A3LB-01A-11D-A243-09	1.02631578947368
TCGA-C5-A1ME-01A-11D-A13W-08	1.07894736842105
TCGA-ZJ-AB0I-01A-11D-A42O-09	2.21052631578947
TCGA-EK-A2H1-01A-11D-A17W-09	0.605263157894737
TCGA-C5-A1BJ-01A-11D-A13W-08	2.60526315789474
TCGA-C5-A8XJ-01A-11D-A37N-09	6.65789473684211
TCGA-IR-A3LH-01A-21D-A20U-09	16.9473684210526
TCGA-IR-A3L7-01A-21D-A20U-09	0.447368421052632
TCGA-EK-A2RB-01A-11D-A18J-09	2.21052631578947
TCGA-C5-A7X5-01A-11D-A36J-09	4.42105263157895
TCGA-MA-AA41-01A-11D-A387-09	8
TCGA-DR-A0ZL-01A-11D-A10S-08	1.23684210526316
TCGA-ZJ-A8QR-01A-11D-A37N-09	2.68421052631579
TCGA-Q1-A73S-01A-11D-A33O-09	0.394736842105263
TCGA-VS-A9V2-01A-11D-A42O-09	0.842105263157895
TCGA-FU-A40J-01A-11D-A243-09	4.26315789473684
TCGA-BI-A0VS-01A-11D-A10S-08	2.39473684210526
TCGA-JX-A3PZ-01A-11D-A21Q-09	1.10526315789474
TCGA-UC-A7PD-01A-11D-A351-09	0.631578947368421
TCGA-EA-A410-01A-11D-A243-09	27.7105263157895
TCGA-VS-A9UI-01A-11D-A42O-09	2.44736842105263
TCGA-C5-A1BE-01B-11D-A13W-08	1.26315789473684
TCGA-EA-A411-01A-11D-A243-09	1.10526315789474
TCGA-C5-A1MN-01A-11D-A14W-08	3.26315789473684
TCGA-VS-A9UQ-01A-21D-A42O-09	0.447368421052632
TCGA-VS-A9V4-01A-12D-A42O-09	2.15789473684211
TCGA-C5-A1MJ-01A-11D-A14W-08	1.73684210526316
TCGA-C5-A1BI-01B-11D-A13W-08	2.26315789473684
TCGA-EX-A69M-01A-11D-A32I-09	1
TCGA-C5-A2LX-01A-11D-A18J-09	3.76315789473684
TCGA-VS-A9UM-01A-11D-A42O-09	1.02631578947368
TCGA-EK-A2RK-01A-11D-A18J-09	4.89473684210526
TCGA-HM-A6W2-01A-21D-A33O-09	0.947368421052632
TCGA-EA-A78R-01A-11D-A32I-09	1.15789473684211
TCGA-EK-A2IP-01A-11D-A17W-09	2.68421052631579
TCGA-VS-A952-01A-11D-A387-09	2.39473684210526
TCGA-VS-A958-01A-11D-A42O-09	16.9473684210526
TCGA-C5-A1ML-01A-11D-A14W-08	1.60526315789474
TCGA-DS-A1OD-01A-11D-A14W-08	1.10526315789474
TCGA-IR-A3LF-01A-21D-A22X-09	1.97368421052632
TCGA-Q1-A73P-01A-11D-A32I-09	5.10526315789474
TCGA-EA-A6QX-01A-12D-A33O-09	1.21052631578947
TCGA-C5-A1MK-01A-11D-A14W-08	6.76315789473684
TCGA-C5-A1BK-01B-11D-A13W-08	3.44736842105263
TCGA-DG-A2KL-01A-11D-A17W-09	3.28947368421053
TCGA-DS-A7WF-01A-11D-A351-09	0.921052631578947
TCGA-VS-A9V5-01A-11D-A42O-09	2.78947368421053
TCGA-C5-A8XK-01A-11D-A37N-09	4.26315789473684
TCGA-VS-A9UU-01A-11D-A42O-09	0.868421052631579
TCGA-VS-A9UC-01A-11D-A42O-09	3.07894736842105
TCGA-IR-A3LI-01A-11D-A20U-09	7.36842105263158
TCGA-MA-AA3Y-01A-11D-A387-09	3.34210526315789
TCGA-DS-A1OA-01A-11D-A16Y-08	0.921052631578947
TCGA-EK-A2RA-01A-11D-A18J-09	4.26315789473684
TCGA-DG-A2KK-01A-11D-A17W-09	6.42105263157895
TCGA-MA-AA3X-01A-22D-A42O-09	0.947368421052632
TCGA-C5-A1BN-01B-11D-A14W-08	1.44736842105263
TCGA-VS-A8EB-01A-11D-A36J-09	1.39473684210526
TCGA-EX-A3L1-01A-11D-A21Q-09	0.657894736842105
TCGA-EA-A1QS-01A-61D-A22X-09	0.868421052631579
TCGA-VS-A9UB-01A-22D-A42O-09	2
TCGA-C5-A905-01A-11D-A37N-09	1.60526315789474
TCGA-VS-A9UV-01A-11D-A42O-09	1.57894736842105
TCGA-JW-A5VK-01A-11D-A28B-09	0.868421052631579
TCGA-ZJ-AAXN-01A-11D-A42O-09	1.10526315789474
TCGA-VS-A8EC-01A-11D-A36J-09	2.55263157894737
TCGA-JW-A5VI-01A-11D-A28B-09	1.47368421052632
TCGA-MU-A5YI-01A-11D-A32I-09	1.21052631578947
TCGA-Q1-A6DW-01A-11D-A32I-09	2.21052631578947
TCGA-VS-A8QM-01A-11D-A37N-09	1.23684210526316
TCGA-MA-AA3W-01A-11D-A387-09	1.18421052631579
TCGA-DS-A3LQ-01A-21D-A21Q-09	0.578947368421053
TCGA-VS-A8EK-01A-12D-A37N-09	4.23684210526316
TCGA-C5-A3HF-01A-11D-A20U-09	0.631578947368421
TCGA-EA-A3QE-01A-21D-A21Q-09	1.18421052631579
TCGA-EA-A3HU-01A-11D-A20U-09	19.6578947368421
TCGA-ZJ-AB0H-01A-11D-A42O-09	1.94736842105263
TCGA-EK-A3GK-01A-11D-A20U-09	25.8684210526316
TCGA-EK-A2RO-01A-11D-A18J-09	2.78947368421053
TCGA-DS-A7WH-01A-22D-A351-09	2.18421052631579
TCGA-C5-A8YR-01A-12D-A37N-09	2.42105263157895
TCGA-JW-A5VG-01A-11D-A28B-09	0.684210526315789
TCGA-EA-A5ZF-01A-11D-A28B-09	1.28947368421053
TCGA-JW-A69B-01A-11D-A32I-09	0.921052631578947
TCGA-MA-AA43-01A-11D-A42O-09	1.07894736842105
TCGA-C5-A1M8-01A-21D-A13W-08	1.47368421052632
TCGA-C5-A901-01A-11D-A37N-09	1.55263157894737
TCGA-FU-A770-01A-11D-A33O-09	0.973684210526316
TCGA-HG-A2PA-01A-11D-A20U-09	1.34210526315789
TCGA-C5-A1M9-01A-11D-A13W-08	1
TCGA-EK-A2RC-01A-11D-A18J-09	3.92105263157895
TCGA-C5-A2LY-01A-31D-A18J-09	1.73684210526316
TCGA-UC-A7PI-01A-11D-A42O-09	1.18421052631579
TCGA-VS-A953-01A-11D-A387-09	7.47368421052632
TCGA-2W-A8YY-01A-11D-A37N-09	255.368421052632
TCGA-DS-A7WI-01A-12D-A351-09	0.631578947368421
TCGA-VS-A9U7-01A-11D-A42O-09	3.21052631578947
TCGA-C5-A1MI-01A-11D-A14W-08	1.10526315789474
TCGA-LP-A5U2-01A-11D-A28B-09	4.68421052631579
TCGA-VS-A9UL-01A-11D-A42O-09	2.31578947368421
